# Supplementary material for: Alterations in leukocyte DNA methylome are associated to immunosuppression in severe clinical phenotypes of septic patients
Source: Front Immunol. 2024 Jan 3;14:1333705. doi: 10.3389/fimmu.2023.1333705 (PMC10791922; doi:10.3389/fimmu.2023.1333705)
Supplement: Supplementary file 2 [file DataSheet_1.xlsx]

## Sheet: SepticShock_vs_CIP
CpG	chr	pos	strand	Probe_maf	GencodeCompV12_NAME	GencodeCompV12_Accession	logFC	AveExpr	t	P.Value	adj.P.Val	B	Mean_B_diff
cg02386875	chr17	28927378	+	NA	LRRC37BP1	ENST00000398849.2	-1.88192	-2.06345	-15.1335	2.21284e-09	0.00171696	10.6061	-0.230138
cg24824128	chr1	28202085	-	NA	C1orf38;C1orf38;C1orf38	ENST00000467258.1;ENST00000466068.1;ENST00000482828.1	-1.05561	-1.34842	-12.3057	2.49337e-08	0.00875684	8.87058	-0.150676
cg22185043	chr18	12947723	-	0.019114	SEH1L	ENST00000262124.10	1.08088	-1.45015	11.5004	5.43094e-08	0.00875684	8.2678	0.143771
cg09821790	chr16	68317479	+	0.016507			-1.87342	-2.14397	-11.2607	6.90791e-08	0.00875684	8.07747	-0.191994
cg00566999	chr1	45955733	-	NA	TESK2;TESK2;TESK2;TESK2;TESK2	ENST00000538496.1;ENST00000372086.3;ENST00000341771.6;ENST00000451835.2;ENST00000486676.1	-1.57323	-1.64174	-10.9491	9.50622e-08	0.00875684	7.822	-0.199095
cg12459933	chr17	31318465	+	0.064044	SPACA3;SPACA3;SPACA3	ENST00000269053.3;ENST00000485015.1;ENST00000394637.1	0.864316	2.03123	10.877	1.02452e-07	0.00875684	7.76164	0.0944716
cg12010784	chr22	23487588	-	NA	RTDR1;RAB36;RAB36;RAB36	ENST00000406876.1;ENST00000418881.2;ENST00000263116.2;ENST00000341989.4	-1.90564	-1.03765	-10.8311	1.07486e-07	0.00875684	7.72288	-0.272299
cg26588076	chr17	17741631	+	0.325137	SREBF1;SREBF1;SREBF1	ENST00000355815.3;ENST00000261646.5;ENST00000338854.5	-1.53227	0.0655154	-10.7875	1.12511e-07	0.00875684	7.68588	-0.258365
cg10857250	chr12	122986080	+	NA	ZCCHC8;ZCCHC8;ZCCHC8;ZCCHC8	ENST00000536663.1;ENST00000540586.1;ENST00000543897.1;ENST00000336229.4	-1.28872	-1.95178	-10.6413	1.31282e-07	0.00875684	7.56049	-0.143281
cg04296540	chr17	33787583	-	NA			-2.05839	-1.89853	-10.5559	1.43766e-07	0.00875684	7.48633	-0.238334
cg21115433	chr1	27961868	+	NA	FGR;FGR;FGR	ENST00000545953.1;ENST00000374005.3;ENST00000475472.1	-1.66084	-0.355864	-10.4164	1.67005e-07	0.00875684	7.36346	-0.273194
cg16785161	chr12	54020266	-	NA	ATF7	ENST00000306727.9	1.27115	-0.697992	10.3828	1.73178e-07	0.00875684	7.3336	0.206013
cg03994018	chr8	37553339	-	NA	ZNF703;ZNF703;ZNF703;ZNF703	ENST00000331569.4;ENST00000331569.4;ENST00000397235.1;ENST00000397235.1	1.29963	-1.14334	10.3729	1.75041e-07	0.00875684	7.32479	0.189071
cg20351640	chr2	160654236	+	NA	CD302	ENST00000480212.1	-1.27064	-2.39079	-10.2638	1.9711e-07	0.00875684	7.22679	-0.116107
cg17067889	chr7	151038703	+	NA	NUB1;NUB1;NUB1;NUB1;NUB1;NUB1	ENST00000490215.2;ENST00000413040.2;ENST00000568733.1;ENST00000566856.1;ENST00000468404.1;ENST00000470229.1	0.985618	-1.66998	10.2604	1.97852e-07	0.00875684	7.22369	0.123373
cg06297958	chr16	67313019	+	0.05821	PLEKHG4;PLEKHG4;PLEKHG4;PLEKHG4;PLEKHG4;PLEKHG4;PLEKHG4;PLEKHG4;PLEKHG4;PLEKHG4;PLEKHG4;PLEKHG4;PLEKHG4;PLEKHG4;PLEKHG4	ENST00000360461.5;ENST00000360461.5;ENST00000563969.1;ENST00000563969.1;ENST00000562144.1;ENST00000379344.3;ENST00000568621.1;ENST00000569821.1;ENST00000450733.1;ENST00000567938.1;ENST00000565899.1;ENST00000393966.1;ENST00000565773.1;ENST00000562744.1;ENST00000427155.2	1.03788	-0.212878	10.1495	2.23452e-07	0.00875684	7.12283	0.176583
cg23719905	chr19	47506083	+	0.048593	ARHGAP35	ENST00000404338.2	-1.15364	-0.137924	-10.0347	2.53746e-07	0.00875684	7.01699	-0.195751
cg05901765	chr5	68710818	-	NA	MARVELD2;MARVELD2;MARVELD2;MARVELD2	ENST00000515844.1;ENST00000512803.1;ENST00000282886.8;ENST00000454295.2	-1.91546	-1.10314	-9.99846	2.64208e-07	0.00875684	6.98326	-0.275779
cg02592133	chr2	99526035	-	NA	C2orf55;C2orf55;C2orf55;C2orf55;C2orf55	ENST00000415261.1;ENST00000428096.1;ENST00000420294.1;ENST00000462314.1;ENST00000397899.2	-1.62151	-1.58322	-9.94998	2.78921e-07	0.00875684	6.93795	-0.205382
cg19473894	chr2	27849938	-	NA	GPN1;RP11-158I13.2	ENST00000481754.1;ENST00000505973.1	-1.13494	-1.92392	-9.87451	3.03604e-07	0.00875684	6.86688	-0.130022
cg06149183	chr3	25825855	+	NA	OXSM;NGLY1;OXSM;NGLY1;NGLY1;NGLY1;NGLY1;NGLY1;NGLY1;NGLY1;NGLY1	ENST00000464688.1;ENST00000427041.1;ENST00000452098.1;ENST00000280699.9;ENST00000308710.5;ENST00000493324.1;ENST00000396649.3;ENST00000474611.1;ENST00000428257.1;ENST00000280700.5;ENST00000461491.1	-1.25364	-0.59633	-9.87429	3.03676e-07	0.00875684	6.86668	-0.205761
cg15428435	chr14	102247681	+	NA	PPP2R5C;PPP2R5C	ENST00000556068.1;ENST00000554504.1	-1.74692	-1.44444	-9.81706	3.23954e-07	0.00875684	6.81237	-0.229175
cg06066640	chr16	66692347	-	NA			-0.819218	-1.8128	-9.77382	3.40237e-07	0.00875684	6.7711	-0.0980519
cg08136112	chr11	57415113	-	NA	YPEL4;YPEL4;AP000662.4;AP000662.4;YPEL4;YPEL4;YPEL4;YPEL4;YPEL4;YPEL4;CLP1;YPEL4;YPEL4;AP000662.4;AP000662.4	ENST00000524592.1;ENST00000529776.1;ENST00000529908.1;ENST00000525988.1;ENST00000544993.1;ENST00000544993.1;ENST00000532314.1;ENST00000534810.1;ENST00000524669.1;ENST00000533025.1;ENST00000529773.1;ENST00000534711.1;ENST00000528797.1;ENST00000528466.1;ENST00000530595.1	-1.08179	-1.47735	-9.75237	3.48638e-07	0.00875684	6.75054	-0.144861
cg00847534	chr16	81808138	+	NA	PLCG2	ENST00000565054.1	-1.11525	-1.41969	-9.74503	3.5156e-07	0.00875684	6.7435	-0.150835
cg17237320	chr3	10053000	+	NA	AC022007.5;AC022007.5;AC022007.5;AC022007.5;AC022007.5;TMEM111	ENST00000437616.1;ENST00000429065.1;ENST00000454232.1;ENST00000383808.2;ENST00000426698.1;ENST00000470827.1	1.01118	-1.02004	9.72353	3.60281e-07	0.00875684	6.72283	0.152683
cg05876564	chr13	107144036	+	NA	EFNB2	ENST00000245323.3	-1.55366	-0.489502	-9.6885	3.74988e-07	0.00875684	6.68904	-0.255895
cg22911074	chr5	6632973	+	NA	NSUN2;SRD5A1;SRD5A1;SRD5A1;SRD5A1	ENST00000539938.1;ENST00000274192.5;ENST00000510531.1;ENST00000504286.1;ENST00000538824.1	1.05658	-0.68002	9.68791	3.75243e-07	0.00875684	6.68847	0.171693
cg14921858	chr12	104235497	+	NA	NT5DC3	ENST00000392876.3	-0.778432	-2.5736	-9.68511	3.76448e-07	0.00875684	6.68576	-0.0661212
cg14272860	chr19	42580418	-	NA	ZNF574;ZNF574;ZNF574;ZNF574	ENST00000359044.3;ENST00000535775.1;ENST00000359044.3;ENST00000535775.1	0.968259	-1.60464	9.67663	3.80119e-07	0.00875684	6.67755	0.127181
cg02624704	chr1	173446429	+	NA	PRDX6;PRDX6;PRDX6	ENST00000460950.1;ENST00000340385.5;ENST00000340385.5	0.994574	0.329498	9.6709	3.82621e-07	0.00875684	6.67201	0.168665
cg17055950	chr17	18161888	-	NA	FLII;FLII;FLII	ENST00000478416.1;ENST00000473425.1;ENST00000379450.4	0.944128	-1.09757	9.65685	3.88834e-07	0.00875684	6.65838	0.142696
cg11370586	chr5	176784777	+	NA	RGS14;RGS14	ENST00000408923.3;ENST00000336477.4	1.10356	-2.58237	9.65243	3.90808e-07	0.00875684	6.6541	0.0964752
cg27177554	chr10	16562102	+	NA			-1.12816	-1.32286	-9.65072	3.91575e-07	0.00875684	6.65244	-0.155473
cg23561934	chr2	121199920	-	NA			1.01995	-1.12756	9.63395	3.99188e-07	0.00875684	6.63614	0.153428
cg22659676	chr5	139525919	-	NA			-1.79042	-1.03087	-9.59153	4.1916e-07	0.00875684	6.59477	-0.25817
cg16755500	chr17	27918338	+	NA	ANKRD13B	ENST00000487527.1	-2.15252	-1.54426	-9.55516	4.37139e-07	0.00875684	6.55913	-0.270183
cg09833174	chr7	143059591	-	NA	FAM131B;FAM131B;FAM131B;FAM131B;FAM131B	ENST00000519161.1;ENST00000409346.1;ENST00000409408.1;ENST00000409222.3;ENST00000452076.1	1.03205	-0.32965	9.54084	4.44438e-07	0.00875684	6.54507	0.173742
cg19169976	chr17	48071254	+	NA	DLX3	ENST00000512495.2	0.977136	0.196927	9.53889	4.45445e-07	0.00875684	6.54314	0.166413
cg06551493	chr7	77166702	-	NA	PTPN12;PTPN12;PTPN12;PTPN12;PTPN12;PTPN12;PTPN12	ENST00000433369.1;ENST00000543073.1;ENST00000435495.2;ENST00000248594.6;ENST00000248594.6;ENST00000460731.1;ENST00000523952.1	1.01086	0.559557	9.51119	4.59982e-07	0.00875684	6.51585	0.163605
cg12371105	chr5	153826017	-	0.084641	SAP30L;SAP30L;CTB-157D17.1;CTB-157D17.1;CTB-157D17.1;CTB-157D17.1;SAP30L;SAP30L;SAP30L	ENST00000297109.5;ENST00000297109.5;ENST00000524264.1;ENST00000519727.1;ENST00000522312.1;ENST00000501280.2;ENST00000523198.1;ENST00000520159.1;ENST00000519683.1	1.30295	-0.188712	9.50607	4.62722e-07	0.00875684	6.51079	0.2209
cg25495650	chr7	633202	-	0.1071			-1.53957	-1.08348	-9.45906	4.88725e-07	0.0088731	6.46425	-0.22265
cg17398227	chr20	57582787	+	NA	CTSZ;CTSZ;CTSZ;CTSZ	ENST00000488395.1;ENST00000472025.1;ENST00000503833.2;ENST00000217131.5	-1.1262	-1.50821	-9.45379	4.91737e-07	0.0088731	6.45901	-0.149196
cg17819963	chr10	135191943	-	NA	PAOX;PAOX;PAOX;PAOX;PAOX;PAOX;PAOX	ENST00000368538.2;ENST00000278060.5;ENST00000357296.3;ENST00000529585.1;ENST00000539775.1;ENST00000368535.2;ENST00000528127.1	0.884239	-1.43973	9.36898	5.43035e-07	0.00910041	6.37431	0.122995
cg21115432	chr11	7694802	+	NA	CYB5R2;CYB5R2;CYB5R2;CYB5R2;CYB5R2;CYB5R2;CYB5R2;CYB5R2;CYB5R2;CYB5R2;CYB5R2	ENST00000525307.1;ENST00000436351.2;ENST00000533558.1;ENST00000527542.1;ENST00000531096.1;ENST00000532920.1;ENST00000534443.1;ENST00000526084.1;ENST00000524790.1;ENST00000299497.9;ENST00000299498.6	1.00101	-0.911524	9.36534	5.45363e-07	0.00910041	6.37065	0.156274
cg03318895	chr10	100076137	-	NA			-1.0919	-0.349758	-9.3633	5.46669e-07	0.00910041	6.36861	-0.184495
cg17598713	chr6	33265534	+	NA	RGL2;RGL2;RGL2;RGL2;PFDN6;RGL2;RGL2;RGL2;RGL2;RGL2;RGL2	ENST00000478610.1;ENST00000494550.1;ENST00000421215.2;ENST00000444031.2;ENST00000463584.1;ENST00000491168.1;ENST00000460988.1;ENST00000485077.1;ENST00000483151.1;ENST00000437840.2;ENST00000466866.1	-1.14005	-1.95231	-9.33258	5.66784e-07	0.00910041	6.3377	-0.127322
cg01586351	chr5	80302883	-	NA			0.701345	-2.78488	9.32597	5.71214e-07	0.00910041	6.33103	0.0525382
cg04498270	chr20	3646703	-	NA			0.731502	-2.27349	9.30157	5.8789e-07	0.00910041	6.30638	0.0713333
cg02723904	chr3	160167768	-	0.021958	TRIM59;TRIM59;RP11-432B6.3;TRIM59;TRIM59;TRIM59;TRIM59	ENST00000543469.1;ENST00000494486.1;ENST00000483754.1;ENST00000479460.1;ENST00000496222.1;ENST00000471396.1;ENST00000471155.1	1.18575	-0.877557	9.27437	6.07093e-07	0.00910041	6.27883	0.186998
cg20029347	chr11	46366877	-	NA	DGKZ;DGKZ;DGKZ;DGKZ;DGKZ;DGKZ	ENST00000528615.1;ENST00000531879.1;ENST00000527674.1;ENST00000395574.3;ENST00000532868.1;ENST00000525242.1	-2.24056	-1.2672	-9.26877	6.11129e-07	0.00910041	6.27314	-0.296454
cg20526672	chr11	118135109	+	0.014625	MPZL2;MPZL2;MPZL2;MPZL2;MPZL2;MPZL2;MPZL2	ENST00000534175.1;ENST00000438295.2;ENST00000438295.2;ENST00000525647.1;ENST00000278937.2;ENST00000529376.1;ENST00000527282.1	-1.26507	-2.27856	-9.24614	6.27743e-07	0.00910041	6.25012	-0.120854
cg02777535	chr7	152161078	-	NA	RP5-1129J21.3	ENST00000564834.1	1.37395	-0.473544	9.23658	6.34902e-07	0.00910041	6.24039	0.228642
cg21667736	chr1	234349696	-	NA	RP4-799P18.2;SLC35F3	ENST00000412483.1;ENST00000366617.3	-1.52736	-1.82698	-9.23624	6.35161e-07	0.00910041	6.24004	-0.176465
cg08224563	chr16	20916305	+	NA	LYRM1;LYRM1;LYRM1;LYRM1;LYRM1;LYRM1;LYRM1;LYRM1;LYRM1;LYRM1	ENST00000568663.1;ENST00000439021.1;ENST00000412082.2;ENST00000567165.1;ENST00000569023.1;ENST00000568820.1;ENST00000562740.1;ENST00000219168.4;ENST00000567954.1;ENST00000396052.2	-1.29842	-1.54003	-9.1963	6.66046e-07	0.00910041	6.19923	-0.164705
cg13110204	chr3	149688376	+	NA	PFN2;PFN2;PFN2;PFN2;PFN2;PFN2;PFN2	ENST00000481767.1;ENST00000475518.1;ENST00000498307.1;ENST00000489155.1;ENST00000481275.1;ENST00000494827.1;ENST00000497148.1	1.10584	-1.34067	9.12349	7.2657e-07	0.00910041	6.12433	0.154329
cg26399994	chr1	198649046	-	NA	PTPRC;PTPRC;PTPRC	ENST00000462363.2;ENST00000529828.1;ENST00000391970.3	1.11779	1.98532	9.12344	7.26609e-07	0.00910041	6.12428	0.121033
cg03717364	chr2	43202481	-	NA			-1.37203	-1.38633	-9.09843	7.48735e-07	0.00910041	6.0984	-0.18731
cg14758788	chr1	244518324	-	0.246954	C1orf100;C1orf100	ENST00000308105.4;ENST00000486803.1	-1.10647	0.160818	-9.07478	7.70324e-07	0.00910041	6.07386	-0.188376
cg19506686	chr2	241085024	-	NA	OTOS	ENST00000391989.2	0.761593	2.12011	9.06472	7.79706e-07	0.00910041	6.06341	0.0809704
cg24407859	chr22	43411083	+	NA	PACSIN2;PACSIN2;PACSIN2;PACSIN2;PACSIN2;PACSIN2	ENST00000445706.1;ENST00000453643.1;ENST00000337959.4;ENST00000445706.1;ENST00000453643.1;ENST00000337959.4	1.10812	-1.21996	9.05964	7.84492e-07	0.00910041	6.05812	0.158575
cg18735798	chr3	194392871	+	NA	LSG1;LSG1;LSG1;LSG1	ENST00000480853.1;ENST00000427461.1;ENST00000265245.5;ENST00000480853.1	1.08279	-1.52551	9.0481	7.95479e-07	0.00910041	6.0461	0.143712
cg17534029	chr20	62318426	-	NA	RTEL1;RTEL1;TNFRSF6B;RTEL1	ENST00000480273.1;ENST00000425905.1;ENST00000370006.2;ENST00000480273.1	-1.74753	-1.30201	-9.03183	8.1125e-07	0.00910041	6.02912	-0.234679
cg14992144	chr3	10334743	-	NA	GHRL;GHRL;GHRL;GHRL	ENST00000430179.1;ENST00000429122.1;ENST00000425479.1;ENST00000335542.8	-1.35375	-0.852348	-9.02941	8.13621e-07	0.00910041	6.02659	-0.209853
cg05616465	chr22	29197865	+	NA	XBP1;XBP1;XBP1;XBP1;XBP1;CTA-292E10.6;CTA-292E10.6;CTA-292E10.6	ENST00000415306.1;ENST00000344347.4;ENST00000403532.3;ENST00000482720.1;ENST00000216037.6;ENST00000451486.1;ENST00000458080.1;ENST00000418292.1	-1.68946	-2.1646	-9.00922	8.33725e-07	0.00910041	6.00547	-0.172945
cg09863950	chr1	19990768	+	NA	HTR6	ENST00000289753.1	1.12164	1.20734	8.98913	8.54253e-07	0.00910041	5.98441	0.16301
cg06109482	chr2	232531087	+	NA			-1.1465	-1.35227	-8.96359	8.81126e-07	0.00910041	5.95756	-0.159915
cg03145924	chr1	90228473	+	0.388808	LRRC8C;LRRC8C	ENST00000416805.1;ENST00000479252.1	-1.33857	-1.79304	-8.95758	8.87585e-07	0.00910041	5.95123	-0.160011
cg01474603	chr12	100536694	-	NA	UHRF1BP1L;UHRF1BP1L;UHRF1BP1L;RP11-175P13.2	ENST00000547428.1;ENST00000356828.3;ENST00000279907.7;ENST00000550886.1	0.824748	-2.1705	8.94832	8.97632e-07	0.00910041	5.94147	0.0838602
cg13549474	chr5	95066422	-	NA	RHOBTB3;RHOBTB3;RHOBTB3;RHOBTB3;RHOBTB3;CTD-2154I11.2;RHOBTB3;RHOBTB3;CTD-2154I11.2;RHOBTB3	ENST00000506817.1;ENST00000379982.3;ENST00000512878.1;ENST00000510623.1;ENST00000506959.1;ENST00000512486.1;ENST00000515852.1;ENST00000510226.1;ENST00000513235.1;ENST00000504949.1	-1.51676	-1.64816	-8.94054	9.06163e-07	0.00910041	5.93326	-0.187046
cg00471617	chr4	71650591	+	NA	RUFY3;RUFY3	ENST00000504805.1;ENST00000417478.2	0.664468	2.23943	8.9274	9.20774e-07	0.00910041	5.91938	0.0673519
cg01516372	chr1	87617972	-	NA	HS2ST1	ENST00000490006.1	-1.06826	-1.48663	-8.91169	9.3857e-07	0.00910041	5.90276	-0.140186
cg26349554	chr11	85522295	+	0.359232	SYTL2;SYTL2;SYTL2;SYTL2	ENST00000316356.4;ENST00000389960.4;ENST00000524830.1;ENST00000527523.1	1.02906	-1.26581	8.90588	9.45253e-07	0.00910041	5.89659	0.144736
cg11631871	chr5	171710573	-	0.0105			1.13074	-1.0566	8.86542	9.93175e-07	0.00910041	5.8536	0.171433
cg09175873	chr8	67624612	-	0.093278	SGK3;SGK3;SGK3;SGK3;SGK3;SGK3	ENST00000262211.4;ENST00000523401.1;ENST00000494528.2;ENST00000521198.1;ENST00000520044.1;ENST00000519289.1	-1.03287	-2.0869	-8.83518	1.03068e-06	0.00910041	5.82134	-0.109975
cg05896042	chr19	11450090	-	NA	RAB3D	ENST00000222120.2	-1.01899	-1.99441	-8.82617	1.04214e-06	0.00910041	5.81171	-0.108987
cg18353572	chr20	47339547	+	NA			-1.20213	-1.70512	-8.82022	1.04979e-06	0.00910041	5.80533	-0.146744
cg23866459	chr22	44465038	+	NA	PARVB;PARVB	ENST00000404989.1;ENST00000404989.1	-1.04119	-1.80502	-8.8017	1.07398e-06	0.00910041	5.78548	-0.123792
cg07646791	chr6	166667648	+	NA			-1.83764	-1.97158	-8.79724	1.07989e-06	0.00910041	5.7807	-0.19803
cg26168224	chr5	2018326	-	0.041629			0.703612	1.03099	8.78353	1.09829e-06	0.00910041	5.76596	0.105076
cg17305915	chr4	3081508	+	NA	RNU7-33P	ENST00000515934.1	-1.34995	-1.77345	-8.77992	1.1032e-06	0.00910041	5.76207	-0.158626
cg02372889	chr19	36247523	+	NA			-1.01485	-2.22253	-8.77911	1.10429e-06	0.00910041	5.76121	-0.10084
cg19690148	chr12	10330789	+	0.430869	C12orf59;C12orf59;C12orf59;C12orf59	ENST00000381923.2;ENST00000298530.3;ENST00000543484.1;ENST00000536952.1	0.847661	2.26938	8.77618	1.10829e-06	0.00910041	5.75806	0.0880445
cg07480762	chr3	155422145	+	0.033836	PLCH1;PLCH1	ENST00000334686.6;ENST00000460012.1	-1.22846	-0.646777	-8.71933	1.18902e-06	0.00910041	5.69665	-0.199572
cg22350171	chr1	228675139	+	NA	RNF187;RNF187;RNF187	ENST00000482739.2;ENST00000305943.7;ENST00000305943.7	1.0507	-0.794388	8.70114	1.21614e-06	0.00910041	5.67692	0.167604
cg24744501	chr2	207024175	-	NA	NDUFS1;NDUFS1;EEF1B2;EEF1B2;NDUFS1;NDUFS1;NDUFS1;EEF1B2;EEF1B2;NDUFS1;EEF1B2;EEF1B2;EEF1B2;NDUFS1;EEF1B2;EEF1B2	ENST00000423725.1;ENST00000233190.5;ENST00000415904.1;ENST00000435123.1;ENST00000454195.1;ENST00000423725.1;ENST00000233190.5;ENST00000236957.5;ENST00000392221.1;ENST00000455934.2;ENST00000392222.2;ENST00000445505.1;ENST00000479587.1;ENST00000457011.1;ENST00000429769.1;ENST00000460760.1	1.0921	-2.24803	8.69179	1.23035e-06	0.00910041	5.66676	0.110731
cg01086940	chr22	37641484	+	NA	RAC2;RAC2;RAC2;RAC2;RAC2;RAC2	ENST00000401529.3;ENST00000249071.6;ENST00000469532.1;ENST00000405484.1;ENST00000441619.1;ENST00000406508.1	-1.43634	-1.78146	-8.68768	1.23666e-06	0.00910041	5.66228	-0.17015
cg06552940	chr12	113548245	-	0.226965	RASAL1;RASAL1;RASAL1;RASAL1	ENST00000551051.1;ENST00000546727.1;ENST00000418411.2;ENST00000548972.1	0.856143	1.46711	8.65886	1.28181e-06	0.00910041	5.63089	0.116513
cg24462596	chr11	94706862	-	NA	CWC15;CWC15;CWC15;CWC15;CWC15;KDM4D;KDM4D;KDM4D	ENST00000542907.1;ENST00000542165.1;ENST00000539856.1;ENST00000545971.1;ENST00000545018.1;ENST00000536741.1;ENST00000335080.5;ENST00000335080.5	1.01672	-1.56066	8.64685	1.30115e-06	0.00910041	5.61776	0.132656
cg24065770	chr19	17982700	+	NA	SLC5A5	ENST00000222248.2	-1.18405	-1.96336	-8.64408	1.30564e-06	0.00910041	5.61474	-0.130793
cg24955845	chr17	33775779	+	0.077818	SLFN13;SLFN13;SLFN13;SLFN13;SLFN13;SLFN13;SLFN13;SLFN13;SLFN13;SLFN13;SLFN13;SLFN13	ENST00000532210.1;ENST00000531588.1;ENST00000534689.1;ENST00000526861.1;ENST00000285013.6;ENST00000542635.1;ENST00000524511.1;ENST00000534689.1;ENST00000526861.1;ENST00000531588.1;ENST00000285013.6;ENST00000526483.1	-1.21021	-2.62248	-8.62652	1.3346e-06	0.00910041	5.59552	-0.101187
cg06408466	chr19	42789928	+	0.024559	CIC	ENST00000575839.1	-1.04436	-0.9334	-8.62193	1.34227e-06	0.00910041	5.59049	-0.162011
cg09093783	chr5	158636444	-	NA	RNF145;RNF145;RNF145;RNF145;CTB-11I22.1;RNF145;RNF145	ENST00000424310.2;ENST00000535312.1;ENST00000519865.1;ENST00000521606.1;ENST00000521204.1;ENST00000424310.2;ENST00000520548.1	1.34169	-0.38269	8.61856	1.34794e-06	0.00910041	5.58679	0.222279
cg27142757	chr1	150573467	-	NA	ENSA;SNORA40	ENST00000369016.4;ENST00000517238.1	-1.11034	0.0809036	-8.6148	1.35428e-06	0.00910041	5.58267	-0.188895
cg27224086	chr14	65693568	+	NA			-1.0362	0.864523	-8.58798	1.40054e-06	0.00910041	5.55319	-0.160809
cg20733436	chr5	114937784	+	NA	AC010226.4;AC010226.4;AC010226.4;AC010226.4;TICAM2;TICAM2;TMED7-TICAM2	ENST00000515570.1;ENST00000508517.1;ENST00000506485.1;ENST00000506485.1;ENST00000427199.2;ENST00000513729.1;ENST00000514548.1	0.913338	-1.21086	8.57291	1.42726e-06	0.00910041	5.5366	0.134231
cg07116712	chr15	96887959	+	NA			-1.06494	0.96163	-8.56223	1.44653e-06	0.00910041	5.52482	-0.161722
cg15658306	chr6	41168972	-	NA	TREML2	ENST00000483722.1	-1.11013	-1.72221	-8.55581	1.45824e-06	0.00910041	5.51773	-0.132398
cg11597902	chr17	75096239	-	NA	SEC14L1	ENST00000392476.2	-1.00534	0.0387461	-8.55512	1.45951e-06	0.00910041	5.51696	-0.171947
cg09657097	chr18	55711538	-	NA	NEDD4L	ENST00000400345.2	0.995067	0.0689851	8.55123	1.46667e-06	0.00910041	5.51266	0.170272
cg24451422	chr1	23751210	-	NA	TCEA3;TCEA3;TCEA3	ENST00000450454.2;ENST00000450454.2;ENST00000374601.3	1.0133	-0.683331	8.5331	1.50051e-06	0.00910041	5.4926	0.165678
cg02813207	chr1	151882521	-	NA	THEM4;THEM4;THEM4	ENST00000471464.1;ENST00000489410.1;ENST00000368814.3	-1.37726	-0.555082	-8.52757	1.511e-06	0.00910041	5.48648	-0.222944
cg27175311	chr1	182106345	-	NA	GS1-122H1.2	ENST00000426309.1	0.76471	2.76953	8.52131	1.52298e-06	0.00910041	5.47953	0.058356
cg22603612	chr3	71438025	-	NA	FOXP1;FOXP1;FOXP1;FOXP1;FOXP1;FOXP1	ENST00000318796.5;ENST00000327590.4;ENST00000475937.1;ENST00000493089.1;ENST00000318779.3;ENST00000318789.4	-1.14946	-1.41492	-8.51375	1.53756e-06	0.00910041	5.47114	-0.154208
cg15722293	chr1	212803761	-	NA			-1.1938	-2.40461	-8.51322	1.53859e-06	0.00910041	5.47055	-0.110324
cg25121292	chr2	203036093	+	NA	AC079354.1	ENST00000469462.1	-1.70586	-0.34086	-8.51287	1.53928e-06	0.00910041	5.47016	-0.278176
cg18354923	chr2	148602434	+	NA	ACVR2A;ACVR2A;ACVR2A;ACVR2A;ACVR2A;ACVR2A;ACVR2A	ENST00000241416.7;ENST00000241416.7;ENST00000404590.1;ENST00000465329.1;ENST00000487959.1;ENST00000535787.1;ENST00000462659.1	0.771223	-1.96257	8.50728	1.55018e-06	0.00910041	5.46395	0.0888818
cg09428024	chr19	1401576	-	NA	GAMT;GAMT	ENST00000447102.2;ENST00000252288.1	0.944918	-0.952921	8.5061	1.55247e-06	0.00910041	5.46264	0.145585
cg14088811	chr11	47399994	-	NA	SPI1;SPI1;SPI1;SPI1;SPI1;SPI1;SPI1	ENST00000533968.1;ENST00000533030.1;ENST00000378538.3;ENST00000533968.1;ENST00000533030.1;ENST00000378538.3;ENST00000227163.4	-1.65716	-1.31095	-8.50602	1.55264e-06	0.00910041	5.46255	-0.227828
cg16980393	chr10	6438364	-	NA			-1.32716	0.773104	-8.50497	1.5547e-06	0.00910041	5.46138	-0.207011
cg25653144	chr9	129138165	-	NA	FAM125B;FAM125B	ENST00000535766.1;ENST00000489637.1	-0.831353	-0.891738	-8.49512	1.57415e-06	0.00910041	5.45043	-0.12687
cg16249105	chr10	120938029	-	NA			0.991503	-2.13333	8.48964	1.5851e-06	0.00910041	5.44433	0.104286
cg09575458	chr5	87546981	+	NA	TMEM161B;TMEM161B;TMEM161B;TMEM161B;TMEM161B;TMEM161B;TMEM161B;TMEM161B;TMEM161B	ENST00000503943.1;ENST00000503755.1;ENST00000513487.1;ENST00000506536.1;ENST00000515477.1;ENST00000510089.1;ENST00000509387.1;ENST00000503194.1;ENST00000512429.1	0.910165	2.17844	8.4882	1.58799e-06	0.00910041	5.44272	0.091497
cg09366951	chr12	18299131	-	0.213479	RERGL;RERGL	ENST00000540148.1;ENST00000541632.1	-1.23503	-1.12548	-8.48013	1.60428e-06	0.00910041	5.43373	-0.181817
cg08371391	chr20	19739935	-	NA	RP1-122P22.2;RP1-122P22.2	ENST00000432334.1;ENST00000412571.1	-1.49891	-1.48186	-8.47388	1.61701e-06	0.00910041	5.42677	-0.193435
cg09004581	chr6	74171029	-	NA	MTO1;MTO1;MTO1;MTO1;MTO1;MTO1;MTO1;MTO1;MTO1	ENST00000415954.2;ENST00000357845.4;ENST00000442897.2;ENST00000370305.1;ENST00000521032.1;ENST00000415228.1;ENST00000522205.1;ENST00000462039.1;ENST00000518210.1	1.4678	-1.43041	8.46842	1.62822e-06	0.00910041	5.42068	0.196382
cg25330005	chr4	90819638	+	0.174561			-1.17068	-0.817659	-8.46295	1.63955e-06	0.00910041	5.41457	-0.185755
cg20362423	chr8	67579658	+	25	C8orf44;SGK3;C8orf44;SGK3;C8orf44;VCPIP1	ENST00000521889.1;ENST00000520044.1;ENST00000521113.1;ENST00000519289.1;ENST00000519561.1;ENST00000310421.4	1.34484	-2.40265	8.46266	1.64017e-06	0.00910041	5.41423	0.129727
cg00295572	chr1	3568236	+	NA	TP73;TP73;WRAP73	ENST00000378295.4;ENST00000354437.4;ENST00000465916.1	-0.80465	-1.92184	-8.45959	1.64656e-06	0.00910041	5.4108	-0.0844667
cg22232207	chr20	44746825	-	NA	CD40;CD40;CD40;CD40;CD40;CD40	ENST00000372285.3;ENST00000372276.3;ENST00000372278.2;ENST00000466205.1;ENST00000489304.1;ENST00000477696.1	-0.843004	-2.51194	-8.44786	1.67123e-06	0.00910041	5.39769	-0.0737359
cg11470725	chr12	44200220	+	0.024761	TWF1;TWF1;TWF1;TWF1;TWF1;TWF1;TWF1;TWF1;TWF1;TWF1	ENST00000548315.1;ENST00000547961.1;ENST00000547459.1;ENST00000547564.1;ENST00000552521.1;ENST00000546662.1;ENST00000548403.1;ENST00000546506.1;ENST00000550371.1;ENST00000395510.2	0.882582	-1.42642	8.44618	1.6748e-06	0.00910041	5.39581	0.12155
cg19447275	chr9	35908428	+	NA	RP11-327L3.1	ENST00000443779.1	-1.04587	-1.91769	-8.43771	1.6929e-06	0.00910041	5.38633	-0.120386
cg24702467	chr15	76578978	+	0.015694	ETFA;ETFA;ETFA;ETFA;ETFA;ETFA;ETFA;ETFA	ENST00000560816.1;ENST00000559758.1;ENST00000560899.1;ENST00000560726.1;ENST00000560309.1;ENST00000267950.8;ENST00000559075.1;ENST00000560044.1	0.848542	1.00751	8.43638	1.69576e-06	0.00910041	5.38484	0.130094
cg10047026	chr17	4613992	-	NA	ARRB2;ARRB2;ARRB2;ARRB2;ARRB2;ARRB2;ARRB2;ARRB2;ARRB2;ARRB2;ARRB2;ARRB2;ARRB2;ARRB2;ARRB2;ARRB2;ARRB2;ARRB2;ARRB2;ARRB2;ARRB2;ARRB2;ARRB2;ARRB2;ARRB2;ARRB2;ARRB2;ARRB2;ARRB2;ARRB2	ENST00000269260.2;ENST00000269260.2;ENST00000575877.1;ENST00000576235.1;ENST00000574502.1;ENST00000574502.1;ENST00000574954.1;ENST00000570718.1;ENST00000570718.1;ENST00000346341.2;ENST00000346341.2;ENST00000571764.1;ENST00000572457.1;ENST00000574888.1;ENST00000574888.1;ENST00000575131.1;ENST00000571791.1;ENST00000572497.1;ENST00000572497.1;ENST00000381488.6;ENST00000381488.6;ENST00000571428.1;ENS…	1.44207	0.089069	8.41617	1.73989e-06	0.00910041	5.36216	0.244004
cg01488842	chr1	232726743	+	NA			-1.3135	-0.437027	-8.41523	1.74196e-06	0.00910041	5.36111	-0.218467
cg15890754	chr2	173294093	+	NA	ITGA6;ITGA6;AC078883.4	ENST00000412899.1;ENST00000409532.1;ENST00000441212.1	-0.925802	-1.56003	-8.40136	1.77299e-06	0.00910041	5.34551	-0.119893
cg03245099	chr1	28201862	-	NA	C1orf38;C1orf38;C1orf38	ENST00000467258.1;ENST00000466068.1;ENST00000482828.1	-1.50367	-1.52211	-8.39614	1.78482e-06	0.00910041	5.33964	-0.198356
cg05175035	chr8	104311114	+	NA	FZD6;FZD6;FZD6;RP11-318M2.2;RP11-318M2.2;FZD6;FZD6;FZD6;FZD6;FZD6;FZD6;FZD6	ENST00000522566.1;ENST00000521195.1;ENST00000539487.1;ENST00000521383.1;ENST00000522856.1;ENST00000358755.4;ENST00000358755.4;ENST00000523933.1;ENST00000523933.1;ENST00000540287.1;ENST00000519011.1;ENST00000540287.1	0.863757	-2.32214	8.39534	1.78665e-06	0.00910041	5.33873	0.0833789
cg18158859	chr13	107144026	+	NA	EFNB2	ENST00000245323.3	-1.62994	-0.76531	-8.39192	1.79445e-06	0.00910041	5.33488	-0.253978
cg18905668	chr11	18388147	+	NA	GTF2H1;GTF2H1	ENST00000534641.1;ENST00000265963.4	-1.12577	-1.96071	-8.38524	1.8098e-06	0.00910041	5.32736	-0.125826
cg00388210	chr13	111167881	+	NA			1.14688	1.40645	8.38462	1.81124e-06	0.00910041	5.32665	0.155195
cg23642677	chr5	37249599	+	NA	C5orf42	ENST00000425232.2	0.866209	-1.93108	8.38196	1.81739e-06	0.00910041	5.32366	0.0989846
cg27661600	chr12	56101736	+	NA	ITGA7;ITGA7;ITGA7;ITGA7;ITGA7;ITGA7;ITGA7;ITGA7;ITGA7;ITGA7	ENST00000347027.6;ENST00000257879.6;ENST00000553804.1;ENST00000257880.7;ENST00000555728.1;ENST00000554359.1;ENST00000553276.1;ENST00000553737.1;ENST00000556371.1;ENST00000557257.1	0.736319	-0.776779	8.36996	1.84543e-06	0.00910041	5.31012	0.117605
cg17187869	chr5	114938411	-	NA	AC010226.4;AC010226.4;TICAM2;TICAM2;TMED7-TICAM2;AC010226.4	ENST00000515570.1;ENST00000506485.1;ENST00000513729.1;ENST00000427199.2;ENST00000514548.1;ENST00000508517.1	-1.28769	-1.15254	-8.36443	1.85852e-06	0.00910041	5.30387	-0.186922
cg04797323	chr12	93966978	-	NA	SOCS2;RP11-887P2.1	ENST00000539385.1;ENST00000499137.2	-1.93488	-1.81467	-8.36351	1.86072e-06	0.00910041	5.30283	-0.225297
cg14873488	chr14	39735625	+	NA	CTAGE5;CTAGE5;CTAGE5;CTAGE5;CTAGE5;CTAGE5;CTAGE5;RP11-407N17.5;CTAGE5	ENST00000556990.1;ENST00000396158.2;ENST00000280083.3;ENST00000556148.1;ENST00000348007.3;ENST00000396165.4;ENST00000396165.4;ENST00000553520.1;ENST00000557038.1	-1.8918	-2.08609	-8.36237	1.86342e-06	0.00910041	5.30154	-0.194652
cg20712856	chr10	6238080	-	NA	PFKFB3;PFKFB3	ENST00000379784.4;ENST00000379781.3	-1.25154	-1.15215	-8.35926	1.87085e-06	0.00910041	5.29802	-0.181837
cg17079757	chr6	33291947	-	NA	DAXX;DAXX;DAXX;DAXX;DAXX;DAXX;DAXX;DAXX;DAXX;DAXX	ENST00000446511.1;ENST00000477370.1;ENST00000468536.1;ENST00000446403.1;ENST00000498030.1;ENST00000414083.2;ENST00000266000.6;ENST00000453407.1;ENST00000374542.5;ENST00000494082.1	-1.11504	-2.16762	-8.35777	1.8744e-06	0.00910041	5.29634	-0.113221
cg15165154	chr5	139041014	+	NA	CXXC5;CXXC5;CXXC5;CXXC5;CXXC5;CXXC5;CXXC5;CXXC5;CXXC5;CXXC5	ENST00000502295.1;ENST00000504944.1;ENST00000302517.3;ENST00000507139.1;ENST00000504844.1;ENST00000502336.1;ENST00000520967.1;ENST00000511048.1;ENST00000512816.1;ENST00000509238.1	-1.1963	-1.45803	-8.34937	1.89466e-06	0.00910041	5.28683	-0.159147
cg24534095	chr17	77967813	-	NA	CTD-2529O21.1;TBC1D16	ENST00000576632.1;ENST00000571872.1	-1.06786	-1.20029	-8.32225	1.96163e-06	0.00910041	5.25608	-0.157023
cg07504984	chr19	44009049	+	NA	PHLDB3;PHLDB3	ENST00000292140.5;ENST00000292140.5	0.641123	-2.2056	8.31752	1.97358e-06	0.00910041	5.2507	0.0643018
cg05598864	chr22	44464449	-	NA	PARVB	ENST00000404989.1	-1.40919	-2.04256	-8.31669	1.97568e-06	0.00910041	5.24976	-0.150826
cg26132071	chr18	47835087	+	NA			-1.23422	-1.04675	-8.313	1.98506e-06	0.00910041	5.24557	-0.188223
cg12183150	chr2	235363392	+	NA	AC097713.4;AC097713.3	ENST00000439798.1;ENST00000418025.1	1.48697	0.398445	8.31195	1.98772e-06	0.00910041	5.24438	0.248099
cg01804679	chr1	32707303	+	NA	MTMR9LP;MTMR9LP;MTMR9LP	ENST00000403496.2;ENST00000423995.1;ENST00000441044.1	-1.54381	-1.69243	-8.30595	2.00309e-06	0.00910041	5.23755	-0.187883
cg04464434	chr1	42325582	-	0.17978	HIVEP3;HIVEP3;HIVEP3;HIVEP3;HIVEP3	ENST00000479350.1;ENST00000372583.1;ENST00000372584.1;ENST00000491442.1;ENST00000489103.1	-1.32837	-1.33622	-8.30296	2.01082e-06	0.00910041	5.23414	-0.184717
cg05141234	chr6	33265267	+	NA	RGL2;RGL2;RGL2;RGL2;RGL2;PFDN6;RGL2;RGL2;RGL2;RGL2;RGL2;RGL2	ENST00000478610.1;ENST00000494550.1;ENST00000485077.1;ENST00000421215.2;ENST00000444031.2;ENST00000463584.1;ENST00000485077.1;ENST00000491168.1;ENST00000460988.1;ENST00000483151.1;ENST00000437840.2;ENST00000466866.1	-1.2891	-1.80235	-8.3029	2.01098e-06	0.00910041	5.23407	-0.149553
cg12611045	chr9	117379467	+	NA	C9orf91;C9orf91	ENST00000288502.4;ENST00000471206.1	-1.1054	-1.87014	-8.28946	2.04601e-06	0.00910041	5.21876	-0.126485
cg16401111	chr9	92015016	+	NA			-1.74309	-1.50139	-8.28942	2.04611e-06	0.00910041	5.21872	-0.225483
cg13117552	chr4	2758176	+	NA	TNIP2;TNIP2;TNIP2;TNIP2	ENST00000507686.1;ENST00000510267.1;ENST00000503235.1;ENST00000315423.7	0.819847	-0.552307	8.28841	2.04877e-06	0.00910041	5.21757	0.135413
cg20142682	chr12	9709702	-	NA	RP11-726G1.1	ENST00000520314.1	-1.47124	1.46813	-8.28414	2.06005e-06	0.00910041	5.2127	-0.201571
cg07261920	chr5	156885069	-	NA	CTB-109A12.1;ADAM19	ENST00000519499.1;ENST00000517951.1	-0.986707	0.0878379	-8.28241	2.06465e-06	0.00910041	5.21072	-0.168869
cg24809529	chr7	100881286	+	0.028236	CLDN15;CLDN15;CLDN15;CLDN15;CLDN15;CLDN15;CLDN15;CLDN15	ENST00000401528.1;ENST00000433833.1;ENST00000401528.1;ENST00000308344.5;ENST00000463331.1;ENST00000412417.1;ENST00000433422.1;ENST00000414035.1	-0.920317	-0.573541	-8.28041	2.06996e-06	0.00910041	5.20844	-0.151536
cg17445145	chr4	330290	-	NA	ZNF141;ZNF141;ZNF141;ZNF141;ZNF141	ENST00000366506.4;ENST00000512994.1;ENST00000503699.1;ENST00000505939.1;ENST00000240499.7	-1.15106	-1.19383	-8.27306	2.08966e-06	0.00910041	5.20005	-0.162907
cg19193201	chr18	30050907	+	NA	FAM59A;FAM59A	ENST00000269209.6;ENST00000399218.3	0.806851	-1.10832	8.27243	2.09134e-06	0.00910041	5.19933	0.120973
cg10162607	chr12	52672948	+	0.013901	RP11-845M18.7;AC021066.1;KRT86	ENST00000549788.1;ENST00000544024.1;ENST00000553310.1	0.793612	-2.19583	8.27229	2.09173e-06	0.00910041	5.19917	0.0817115
cg12829325	chr21	34638188	-	NA	AP000295.7;IL10RB;IL10RB;IL10RB;AP000295.9;AP000295.9	ENST00000411998.1;ENST00000290200.2;ENST00000422891.1;ENST00000539894.1;ENST00000451624.1;ENST00000435704.1	-1.19781	-1.26932	-8.2716	2.09359e-06	0.00910041	5.19838	-0.173106
cg08168580	chr1	27729992	+	NA			-1.05492	-1.46478	-8.27027	2.09718e-06	0.00910041	5.19686	-0.14161
cg14570838	chr11	128562353	+	NA	FLI1;RP11-744N12.2;FLI1;FLI1	ENST00000344954.6;ENST00000526269.1;ENST00000527767.2;ENST00000525560.1	-1.42582	-2.27017	-8.26722	2.10543e-06	0.00910041	5.19337	-0.140468
cg13665263	chr7	135662016	-	0.030165	MTPN;MTPN;MTPN;MTPN	ENST00000393085.3;ENST00000435723.1;ENST00000393085.3;ENST00000435723.1	0.717642	-0.918186	8.2615	2.12103e-06	0.00910041	5.18683	0.110865
cg25568061	chr2	71291953	-	NA	NAGK;AC007040.8	ENST00000531799.1;ENST00000434990.1	-1.36667	-2.08825	-8.24973	2.15348e-06	0.00910041	5.17335	-0.145073
cg04975846	chr16	88923880	+	NA	TRAPPC2L;GALNS;GALNS;GALNS;GALNS;TRAPPC2L;TRAPPC2L;TRAPPC2L;GALNS;GALNS;GALNS;TRAPPC2L;GALNS;TRAPPC2L	ENST00000564365.1;ENST00000562831.1;ENST00000567525.1;ENST00000565364.1;ENST00000542788.1;ENST00000567895.1;ENST00000564547.1;ENST00000565309.1;ENST00000569433.1;ENST00000439266.1;ENST00000268695.5;ENST00000561840.1;ENST00000568311.1;ENST00000562792.1	1.07329	-1.04192	8.2351	2.19453e-06	0.00910041	5.15659	0.164435
cg02910913	chr17	72968277	-	NA	C17orf28;C17orf28;C17orf28;C17orf28	ENST00000532900.1;ENST00000530904.1;ENST00000525128.1;ENST00000528902.1	-0.677006	-2.56144	-8.23188	2.20369e-06	0.00910041	5.15289	-0.0579012
cg00474734	chr12	53645975	-	NA	MFSD5;MFSD5;MFSD5	ENST00000552097.1;ENST00000329548.4;ENST00000329548.4	0.691893	-0.123763	8.22108	2.23467e-06	0.00910041	5.14049	0.118876
cg07616471	chr3	46413711	+	0.34959	CCR5;CCR5;CCR5;CCR5;RP11-24F11.2	ENST00000343801.4;ENST00000400886.4;ENST00000292303.4;ENST00000445772.1;ENST00000451485.1	0.887636	2.28744	8.20945	2.26856e-06	0.00910041	5.12711	0.0871596
cg15109179	chr17	41323082	+	NA	BRCA1;NBR1;NBR1;NBR1;NBR1	ENST00000393691.2;ENST00000422280.1;ENST00000542611.1;ENST00000537493.1;ENST00000389311.4	1.03402	-1.83649	8.20852	2.27131e-06	0.00910041	5.12603	0.123795
cg10684627	chr10	73288563	+	NA	CDH23	ENST00000461841.2	0.803189	2.04463	8.20585	2.27917e-06	0.00910041	5.12296	0.0874769
cg27603693	chr6	142397170	-	NA	NMBR	ENST00000480652.1	0.882353	1.84449	8.19777	2.30316e-06	0.00910041	5.11365	0.103953
cg26759515	chr16	67515027	-	NA	ATP6V0D1;ATP6V0D1;ATP6V0D1;ATP6V0D1;ATP6V0D1;ATP6V0D1;ATP6V0D1;ATP6V0D1;ATP6V0D1;ATP6V0D1;ATP6V0D1;ATP6V0D1;ATP6V0D1	ENST00000561852.1;ENST00000561658.1;ENST00000564788.1;ENST00000563064.1;ENST00000290949.3;ENST00000565835.1;ENST00000561852.1;ENST00000561658.1;ENST00000564788.1;ENST00000563064.1;ENST00000290949.3;ENST00000564191.1;ENST00000540149.1	1.07994	-1.19608	8.19052	2.32492e-06	0.00910041	5.10529	0.160291
cg04306220	chr1	33519235	-	NA	AK2	ENST00000548559.1	-0.656434	1.31979	-8.18515	2.34119e-06	0.00910041	5.09909	-0.092684
cg19817673	chr11	35269162	+	NA			1.15862	1.1701	8.1829	2.34803e-06	0.00910041	5.09649	0.169841
cg18237323	chr8	22089615	+	NA	PHYHIP;PHYHIP;PHYHIP;PHYHIP	ENST00000454243.2;ENST00000454243.2;ENST00000456132.2;ENST00000321613.3	-1.14487	-1.87129	-8.18108	2.35358e-06	0.00910041	5.0944	-0.13159
cg09455881	chr3	47388736	-	NA			-1.29102	-1.2237	-8.17964	2.35798e-06	0.00910041	5.09273	-0.184201
cg12368969	chr20	50021968	+	NA			1.48682	1.65823	8.17245	2.38011e-06	0.00910041	5.08442	0.194713
cg22775310	chr3	137833648	+	NA	DZIP1L;DZIP1L;DZIP1L;DZIP1L	ENST00000327532.2;ENST00000467030.1;ENST00000492010.1;ENST00000469243.1	-1.00824	-1.0204	-8.16742	2.39573e-06	0.00910041	5.0786	-0.15351
cg19696794	chr6	7106952	-	0.016059	RREB1;RREB1;RREB1;RREB1;RREB1;RREB1	ENST00000379933.3;ENST00000491191.1;ENST00000379938.2;ENST00000471433.1;ENST00000467782.1;ENST00000334984.6	-1.26468	-1.87422	-8.16572	2.40102e-06	0.00910041	5.07664	-0.145537
cg11529397	chr1	28200233	-	NA	C1orf38;C1orf38	ENST00000467258.1;ENST00000466068.1	-1.529	-2.36314	-8.1497	2.45157e-06	0.00910041	5.05809	-0.14512
cg15160859	chr19	19739800	+	NA	LPAR2;LPAR2	ENST00000407877.2;ENST00000542587.1	-1.82074	-1.25649	-8.14835	2.45591e-06	0.00910041	5.05652	-0.252078
cg20646141	chr1	145433673	-	NA			-0.996039	-0.759669	-8.14016	2.48222e-06	0.00910041	5.04703	-0.159285
cg03376308	chr10	3497811	-	NA			-1.1667	-0.465741	-8.13018	2.51473e-06	0.00910041	5.03543	-0.192676
cg11360718	chr20	30720375	+	NA	TM9SF4;TM9SF4;TM9SF4	ENST00000421148.2;ENST00000217315.5;ENST00000417389.1	0.668949	1.99705	8.12522	2.53104e-06	0.00910041	5.02967	0.0749037
cg11386025	chr1	41284582	-	NA	KCNQ4	ENST00000506017.1	1.08232	0.165631	8.12129	2.54408e-06	0.00910041	5.02509	0.183725
cg22948808	chr11	46360763	+	NA	DGKZ	ENST00000525242.1	-1.23907	-0.990666	-8.12023	2.54759e-06	0.00910041	5.02387	-0.188573
cg27058931	chr6	56617936	+	NA	DST;DST;DST;DST;DST	ENST00000523967.1;ENST00000521821.1;ENST00000517937.1;ENST00000522538.1;ENST00000523817.1	0.86347	2.26093	8.1118	2.57579e-06	0.00910041	5.01405	0.0847471
cg13233968	chr1	184809778	+	NA	FAM129A;FAM129A	ENST00000487074.1;ENST00000461167.1	1.01593	2.53176	8.10974	2.58273e-06	0.00910041	5.01165	0.0882024
cg19769182	chr16	29823868	+	NA	AC009133.20;PRRT2;PRRT2;AC009133.14;PRRT2;PRRT2;AC009133.14;PRRT2;PRRT2	ENST00000569039.1;ENST00000562148.1;ENST00000358758.7;ENST00000569981.1;ENST00000567659.1;ENST00000572820.1;ENST00000416168.2;ENST00000300797.6;ENST00000567551.1	-2.20322	-0.626785	-8.10614	2.5949e-06	0.00910041	5.00746	-0.341057
cg16288834	chr17	33400277	+	NA	RFFL;RFFL	ENST00000315249.6;ENST00000447669.1	1.01962	2.03498	8.10505	2.59859e-06	0.00910041	5.0062	0.112138
cg05110693	chr16	71928225	-	NA	IST1;IST1;IST1;IST1;IST1;IST1;IST1;IST1;IST1;IST1;IST1;IST1;IST1;IST1;ZNF821;IST1;IST1;IST1	ENST00000535424.1;ENST00000378799.6;ENST00000541571.2;ENST00000537613.1;ENST00000424485.2;ENST00000566536.1;ENST00000538565.1;ENST00000538963.1;ENST00000329908.8;ENST00000538850.1;ENST00000541918.1;ENST00000534994.1;ENST00000539186.1;ENST00000538104.1;ENST00000561700.1;ENST00000540296.1;ENST00000544564.1;ENST00000541571.2	0.859013	-0.409716	8.09953	2.6174e-06	0.00910041	4.99976	0.144466
cg20525183	chr22	45405768	+	0.1007	PHF21B;PHF21B;PHF21B;PHF21B;PHF21B;PHF21B;PHF21B;PHF21B;PHF21B;PHF21B	ENST00000447824.3;ENST00000404079.2;ENST00000403565.1;ENST00000490679.1;ENST00000313237.5;ENST00000495348.1;ENST00000474327.1;ENST00000491522.1;ENST00000396103.3;ENST00000414269.1	0.74488	-1.26756	8.09386	2.6369e-06	0.00910041	4.99314	0.105965
cg03252834	chr13	50107832	-	NA	RCBTB1;RCBTB1	ENST00000258646.3;ENST00000378302.2	-1.54616	-1.6414	-8.09341	2.63845e-06	0.00910041	4.99262	-0.184129
cg16572859	chr19	18263815	+	NA	PIK3R2;PIK3R2	ENST00000473973.1;ENST00000222254.6	0.943603	-0.851559	8.08989	2.65062e-06	0.00910041	4.98851	0.150238
cg00494761	chr2	86564659	-	NA	REEP1;REEP1;REEP1;REEP1;REEP1;REEP1;REEP1;REEP1;REEP1;REEP1;REEP1	ENST00000475475.1;ENST00000473407.1;ENST00000437769.1;ENST00000540790.1;ENST00000428491.1;ENST00000165698.5;ENST00000428491.1;ENST00000535845.1;ENST00000437769.1;ENST00000165698.5;ENST00000540790.1	0.879328	-1.62887	8.08973	2.65117e-06	0.00910041	4.98833	0.113985
cg12442452	chr17	34842733	-	NA	ZNHIT3	ENST00000490126.1	1.12794	-1.03636	8.08772	2.65819e-06	0.00910041	4.98597	0.170119
cg24104756	chr13	25823455	+	NA			-1.28872	-1.35069	-8.0863	2.66311e-06	0.00910041	4.98432	-0.177279
cg13628373	chr11	9665451	-	NA			-1.59808	-1.1549	-8.08063	2.68296e-06	0.00910041	4.97769	-0.232579
cg13904258	chr3	119022341	-	NA			-1.30702	-0.679879	-8.07885	2.68923e-06	0.00910041	4.97561	-0.211743
cg08326934	chr4	3081685	+	NA	RNU7-33P	ENST00000515934.1	-1.49717	-0.997197	-8.07513	2.70235e-06	0.00910041	4.97127	-0.226269
cg17825989	chr6	155635201	+	NA	TFB1M;TFB1M;TFB1M;TFB1M	ENST00000480390.1;ENST00000466349.1;ENST00000475849.1;ENST00000470239.1	1.08383	-1.07308	8.07318	2.70926e-06	0.00910041	4.96899	0.163907
cg13661827	chr9	111885602	+	NA			-1.33122	-0.775994	-8.07047	2.71892e-06	0.00910041	4.96581	-0.213921
cg26096752	chr5	66530611	+	NA			-1.2046	-1.36515	-8.06988	2.72104e-06	0.00910041	4.96512	-0.164749
cg17256364	chr10	17495134	-	NA	ST8SIA6	ENST00000377610.2	-1.18439	-1.54287	-8.06804	2.7276e-06	0.00910041	4.96297	-0.15485
cg09037813	chr2	238599761	-	0.100782	LRRFIP1;LRRFIP1;LRRFIP1;LRRFIP1;LRRFIP1;LRRFIP1;LRRFIP1;LRRFIP1	ENST00000498053.1;ENST00000289175.6;ENST00000391999.4;ENST00000244815.5;ENST00000420665.1;ENST00000392000.4;ENST00000473815.1;ENST00000465870.1	-1.53281	-1.95168	-8.06517	2.73787e-06	0.00910041	4.95961	-0.168992
cg27108734	chr10	80850449	+	0.021043	ZMIZ1	ENST00000334512.5	-0.828393	-1.96906	-8.06489	2.73886e-06	0.00910041	4.95929	-0.0925429
cg19909997	chr15	41061689	+	NA	DNAJC17;DNAJC17;DNAJC17;C15orf62;C15orf62	ENST00000561110.1;ENST00000559238.1;ENST00000558727.1;ENST00000344320.6;ENST00000559319.1	-1.17159	-1.90298	-8.06458	2.73999e-06	0.00910041	4.95892	-0.133053
cg25818882	chr19	12886379	+	NA	HOOK2;HOOK2	ENST00000264827.4;ENST00000264827.4	1.18653	-0.692794	8.05166	2.78685e-06	0.00910041	4.94378	0.193326
cg19740361	chr19	45596828	-	NA	PPP1R37	ENST00000496125.2	1.00764	-1.12409	8.0451	2.81095e-06	0.00910041	4.93608	0.148394
cg23073126	chr5	52286130	+	NA	CTD-2175A23.1	ENST00000505701.1	-1.42625	-2.11516	-8.04353	2.81677e-06	0.00910041	4.93424	-0.148031
cg12512625	chr3	193721530	-	NA	RP11-699L21.1;RP11-699L21.1;RP11-699L21.2	ENST00000414309.1;ENST00000397645.2;ENST00000426616.1	-1.52465	-1.83423	-8.04094	2.82638e-06	0.00910041	4.93119	-0.178781
cg21731382	chr3	112995144	-	NA	BOC;BOC;BOC	ENST00000497495.1;ENST00000466059.1;ENST00000479182.1	-0.978851	-1.02187	-8.03937	2.83221e-06	0.00910041	4.92935	-0.148626
cg22306344	chr3	49966773	-	NA	MON1A;MON1A;MON1A;MON1A;MON1A;MON1A	ENST00000417270.1;ENST00000486107.1;ENST00000484985.1;ENST00000483022.1;ENST00000493206.1;ENST00000473451.1	-1.52955	-1.86349	-8.03396	2.85244e-06	0.00910041	4.92299	-0.182115
cg17978283	chr17	79007529	+	NA	BAIAP2;BAIAP2;BAIAP2;BAIAP2;BAIAP2;BAIAP2;BAIAP2;CTD-2561B21.9;CTD-2561B21.9	ENST00000576470.1;ENST00000575750.1;ENST00000570913.1;ENST00000575712.1;ENST00000575245.1;ENST00000435091.3;ENST00000573894.1;ENST00000577066.1;ENST00000573167.1	-1.49829	-2.29513	-8.02529	2.88512e-06	0.00910041	4.91281	-0.148683
cg23299807	chr17	19313486	+	NA	RNF112;RNF112;RNF112	ENST00000575165.1;ENST00000574149.1;ENST00000461366.1	0.981142	1.80275	8.01902	2.90905e-06	0.00910041	4.90543	0.112471
cg02037349	chr3	49842702	-	NA	UBA7;UBA7	ENST00000333486.3;ENST00000497908.1	-1.22896	-2.28997	-8.01889	2.90956e-06	0.00910041	4.90527	-0.118169
cg04113075	chr6	146865487	-	0.0252			-0.909048	-2.63598	-8.01664	2.91817e-06	0.00910041	4.90263	-0.0744012
cg25353896	chr22	44568753	+	NA	PARVG;PARVG	ENST00000422871.1;ENST00000453888.2	-1.35199	-1.53204	-8.01575	2.9216e-06	0.00910041	4.90158	-0.172112
cg07793638	chr1	6675684	+	NA	PHF13;KLHL21;KLHL21	ENST00000495385.1;ENST00000467612.1;ENST00000463043.1	-1.52557	-0.0622117	-8.01482	2.92517e-06	0.00910041	4.90049	-0.256474
cg09993645	chr1	184792781	-	NA	FAM129A;FAM129A	ENST00000367511.3;ENST00000487074.1	-1.58237	-0.991953	-8.01289	2.93263e-06	0.00910041	4.89821	-0.23943
cg00661620	chr1	93298059	+	NA	RPL5;RPL5;RPL5;RPL5;RPL5	ENST00000461952.1;ENST00000432788.1;ENST00000470843.1;ENST00000315741.4;ENST00000490963.1	1.02764	-2.65352	8.00751	2.95351e-06	0.00910041	4.89187	0.0887912
cg18077866	chr3	121966494	-	NA	CASR;CASR	ENST00000490131.1;ENST00000498619.1	-1.31058	-1.92101	-8.00636	2.95796e-06	0.00910041	4.89052	-0.146187
cg11994439	chr16	11223545	-	0.30279	CLEC16A;CLEC16A	ENST00000459723.1;ENST00000381822.2	-0.68511	1.97017	-8.0027	2.97228e-06	0.00910041	4.8862	-0.077517
cg04759756	chr20	35273933	-	NA	SLA2;SLA2	ENST00000360672.2;ENST00000262866.4	1.51087	1.93073	7.99317	3.0099e-06	0.00910041	4.87495	0.170885
cg21344746	chr10	80831230	-	0.12763	ZMIZ1	ENST00000334512.5	-2.03311	-1.43772	-7.99223	3.01362e-06	0.00910041	4.87384	-0.262551
cg03949181	chr3	52017281	-	NA	ABHD14B;ACY1;ACY1;ACY1;ABHD14B;ACY1;ACY1;RP11-155D18.11	ENST00000483233.1;ENST00000465121.1;ENST00000469863.1;ENST00000496679.1;ENST00000483233.1;ENST00000491318.1;ENST00000404366.2;ENST00000497128.1	0.988594	-1.71003	7.99127	3.01743e-06	0.00910041	4.87271	0.122597
cg04908625	chr3	123166882	+	NA	ADCY5	ENST00000462833.1	0.750085	0.855501	7.98943	3.02478e-06	0.00910041	4.87053	0.118223
cg09887867	chr13	31020046	-	NA			-1.23364	-2.07157	-7.98542	3.04085e-06	0.00910041	4.86579	-0.12855
cg17332306	chr17	76259456	-	0.013901	AC087645.1	ENST00000374945.1	-1.36024	-2.07128	-7.97931	3.06548e-06	0.00910041	4.85857	-0.142382
cg06024104	chr1	153630651	+	NA	SNAPIN;SNAPIN;SNAPIN;SNAPIN	ENST00000368685.5;ENST00000474959.1;ENST00000462880.1;ENST00000478558.1	0.750101	1.02099	7.97516	3.08233e-06	0.00910041	4.85367	0.115665
cg02897385	chr5	142528481	-	NA			-1.56942	0.285677	-7.97254	3.09305e-06	0.00910041	4.85055	-0.258847
cg21198684	chr21	37522561	-	NA	CBR3-AS1;CBR3-AS1;CBR3-AS1;CBR3-AS1;CBR3-AS1	ENST00000432988.1;ENST00000453159.1;ENST00000413862.1;ENST00000427491.1;ENST00000432988.1	-1.20225	-1.86117	-7.97135	3.0979e-06	0.00910041	4.84915	-0.138206
cg14222879	chr8	71316696	+	NA	NCOA2	ENST00000452400.2	-1.32431	-2.3957	-7.96958	3.10516e-06	0.00910041	4.84706	-0.126006
cg01214909	chr1	8214978	+	NA			-0.870669	-0.164127	-7.9668	3.1166e-06	0.00910041	4.84376	-0.148887
cg21223094	chr12	11975515	+	0.260073	ETV6	ENST00000541426.1	-1.12701	-2.22089	-7.96571	3.12112e-06	0.00910041	4.84247	-0.113538
cg02954866	chr18	56203942	-	0.315553			-0.93536	-1.14815	-7.96204	3.13631e-06	0.00910041	4.83812	-0.137792
cg15736978	chr20	2673202	+	NA	EBF4;EBF4;EBF4;EBF4;EBF4	ENST00000449079.2;ENST00000380648.4;ENST00000497450.1;ENST00000342725.4;ENST00000469215.1	1.05387	-0.754929	7.95903	3.14881e-06	0.00910041	4.83456	0.170007
cg14419424	chr10	65388604	-	NA			-1.38038	-1.70363	-7.95899	3.149e-06	0.00910041	4.8345	-0.166826
cg06468208	chr11	842622	+	0.284777	TSPAN4;TSPAN4;TSPAN4;TSPAN4;POLR2L;POLR2L;TSPAN4;TSPAN4;TSPAN4;TSPAN4	ENST00000397396.1;ENST00000397408.1;ENST00000530404.1;ENST00000525334.1;ENST00000534030.1;ENST00000322028.4;ENST00000397406.1;ENST00000397397.2;ENST00000397411.2;ENST00000409543.2	0.899854	-1.53338	7.95383	3.17055e-06	0.00910041	4.82839	0.121038
cg02325318	chr14	96505636	+	NA	C14orf132;C14orf132;C14orf132;C14orf132	ENST00000555004.1;ENST00000553764.1;ENST00000556728.1;ENST00000553782.1	0.939243	-0.844091	7.95379	3.17074e-06	0.00910041	4.82834	0.149202
cg00120123	chr6	135583702	+	NA			-1.33087	-0.382614	-7.9455	3.20577e-06	0.00910041	4.8185	-0.222367
cg17396955	chr5	142974803	+	NA			0.71547	2.66454	7.94386	3.21272e-06	0.00910041	4.81656	0.0579953
cg03629261	chr4	85724065	-	NA	WDFY3-AS1;WDFY3;WDFY3	ENST00000510449.1;ENST00000505923.1;ENST00000512267.1	0.726963	2.78342	7.9432	3.21555e-06	0.00910041	4.81576	0.0550807
cg19831846	chr2	47167859	-	NA	TTC7A;TTC7A;TTC7A;TTC7A;MCFD2;MCFD2;MCFD2;MCFD2;MCFD2	ENST00000319190.5;ENST00000461601.1;ENST00000536057.1;ENST00000263737.6;ENST00000470873.1;ENST00000479225.1;ENST00000409147.1;ENST00000487121.1;ENST00000409207.1	-1.0041	-2.67202	-7.94136	3.2234e-06	0.00910041	4.81358	-0.0823281
cg15147093	chr6	7324850	+	NA	SSR1	ENST00000488834.1	-1.13223	-2.34462	-7.93904	3.23332e-06	0.00910041	4.81083	-0.107333
cg03669374	chr1	19990845	-	NA	HTR6	ENST00000289753.1	1.26447	1.83901	7.93806	3.23753e-06	0.00910041	4.80966	0.148048
cg18626635	chr19	10862100	+	NA			-1.65036	-1.29492	-7.93447	3.25296e-06	0.00910041	4.8054	-0.227423
cg07871636	chr19	14017192	-	NA	CC2D1A;CC2D1A;CC2D1A;CC2D1A;C19orf57	ENST00000318003.6;ENST00000397486.2;ENST00000254346.8;ENST00000397486.2;ENST00000346736.1	1.08572	-1.16228	7.9344	3.25326e-06	0.00910041	4.80532	0.162062
cg07923746	chr1	179050803	+	NA	TOR3A;TOR3A;TOR3A;TOR3A;TOR3A;TOR3A;RALGPS2	ENST00000367625.4;ENST00000483887.1;ENST00000352445.6;ENST00000472001.1;ENST00000367627.3;ENST00000367627.3;ENST00000535251.1	0.712772	-1.79937	7.92545	3.29215e-06	0.00910041	4.79466	0.084169
cg13094252	chr8	104153753	-	NA	C8orf56;C8orf56	ENST00000436771.1;ENST00000521246.1	-1.0305	-2.04087	-7.92456	3.29604e-06	0.00910041	4.79361	-0.111216
cg00822591	chr3	16306489	+	NA	OXNAD1;OXNAD1;OXNAD1;OXNAD1;OXNAD1;DPH3;DPH3;DPH3;DPH3	ENST00000285083.5;ENST00000442255.1;ENST00000435829.1;ENST00000486267.1;ENST00000452581.1;ENST00000462982.1;ENST00000383775.4;ENST00000488423.1;ENST00000285082.4	1.24626	-1.41527	7.92386	3.2991e-06	0.00910041	4.79277	0.171931
cg06147863	chr11	47400113	-	NA	SPI1;SPI1;SPI1;SPI1;SPI1	ENST00000378538.3;ENST00000378538.3;ENST00000227163.4;ENST00000533968.1;ENST00000533030.1	-1.34701	-2.22966	-7.92238	3.3056e-06	0.00910041	4.79101	-0.13118
cg09909715	chr22	28065535	+	NA			-1.43555	-1.96347	-7.9184	3.32312e-06	0.00910041	4.78627	-0.1572
cg03431618	chr3	20080259	+	NA	KAT2B	ENST00000263754.4	-0.97759	-1.93187	-7.91706	3.32902e-06	0.00910041	4.78468	-0.112893
cg05493358	chr11	65059873	-	NA	POLA2;POLA2;POLA2	ENST00000527850.1;ENST00000527618.1;ENST00000533192.1	-1.24092	-1.1657	-7.91438	3.34093e-06	0.00910041	4.78147	-0.181515
cg10490533	chr8	59956340	+	0.030843	TOX	ENST00000456290.2	-1.5359	-1.39278	-7.91431	3.3412e-06	0.00910041	4.7814	-0.209768
cg17621438	chr5	63461216	+	NA	RNF180;RNF180;RNF180	ENST00000381081.2;ENST00000389100.4;ENST00000504296.1	-0.853993	-1.40136	-7.91101	3.35593e-06	0.00910041	4.77746	-0.117093
cg09559348	chr12	122986111	+	NA	ZCCHC8;ZCCHC8;ZCCHC8;ZCCHC8	ENST00000536663.1;ENST00000540586.1;ENST00000543897.1;ENST00000336229.4	-1.06307	-1.91688	-7.91088	3.35649e-06	0.00910041	4.77731	-0.119035
cg12432846	chr1	85741899	+	0.224459	RP11-131L23.1;RP11-131L23.1	ENST00000427819.1;ENST00000426125.1	1.52262	-0.530421	7.90976	3.36149e-06	0.00910041	4.77597	0.248574
cg26979593	chr6	17673858	+	NA			0.787508	2.01204	7.90425	3.38622e-06	0.00910041	4.76939	0.086308
cg03461967	chr17	27896173	+	NA			-1.01505	-2.33961	-7.90369	3.38873e-06	0.00910041	4.76873	-0.098181
cg09375033	chr3	137833634	+	NA	DZIP1L;DZIP1L;DZIP1L;DZIP1L	ENST00000327532.2;ENST00000467030.1;ENST00000492010.1;ENST00000469243.1	-0.781486	-1.1596	-7.90363	3.38901e-06	0.00910041	4.76866	-0.114281
cg21342536	chr1	95606184	-	NA	TMEM56;TMEM56;TMEM56;TMEM56	ENST00000463375.1;ENST00000370203.4;ENST00000456991.1;ENST00000455656.1	0.874897	2.36782	7.90131	3.39947e-06	0.00910041	4.76589	0.0837108
cg19420817	chr11	35992808	+	NA	RP5-916O11.2;LDLRAD3	ENST00000534594.1;ENST00000532490.1	0.865491	1.9873	7.90019	3.40454e-06	0.00910041	4.76455	0.0951687
cg00268409	chr1	26606610	+	NA	SH3BGRL3;SH3BGRL3;SH3BGRL3	ENST00000270792.5;ENST00000270792.5;ENST00000319041.6	0.755602	-1.5244	7.89814	3.41386e-06	0.00910041	4.7621	0.0991917
cg19267340	chr7	139529391	+	NA	TBXAS1;TBXAS1;TBXAS1;TBXAS1	ENST00000425687.1;ENST00000492560.2;ENST00000476637.1;ENST00000462275.1	-1.10922	-1.45459	-7.89765	3.41609e-06	0.00910041	4.76151	-0.148212
cg13480674	chr14	73758809	+	NA	NUMB;NUMB;NUMB	ENST00000556989.1;ENST00000554315.1;ENST00000555440.1	0.854118	2.7258	7.89643	3.42162e-06	0.00910041	4.76006	0.0676836
cg22216217	chr14	106331862	-	NA	IGHJ4;IGHJ1;IGHD7-27;IGHJ3;IGHJ2	ENST00000461719.1;ENST00000390565.1;ENST00000439842.1;ENST00000463911.1;ENST00000390564.2	-0.947545	-1.55874	-7.88446	3.47661e-06	0.00910041	4.74575	-0.122197
cg01329260	chr1	36359965	+	NA			-1.1841	-1.53932	-7.88221	3.48702e-06	0.00910041	4.74307	-0.150438
cg26050366	chr16	10982604	-	NA	RP11-876N24.2;RP11-876N24.2;RP11-876N24.2;CIITA;CIITA;CIITA;CIITA	ENST00000572017.1;ENST00000573071.1;ENST00000572017.1;ENST00000573309.1;ENST00000537380.1;ENST00000576601.1;ENST00000570546.1	-1.09436	-1.27433	-7.87958	3.49928e-06	0.00910041	4.73992	-0.155456
cg11366701	chr15	31697959	+	NA	KLF13;KLF13	ENST00000558921.1;ENST00000558225.1	-0.947258	-1.79154	-7.87878	3.50303e-06	0.00910041	4.73896	-0.112186
cg05564087	chr10	46952445	-	NA	RP11-38L15.3;RP11-38L15.2;RP11-38L15.3	ENST00000430188.1;ENST00000437899.1;ENST00000506914.1	-0.687431	1.34344	-7.87668	3.51282e-06	0.00910041	4.73645	-0.0942429
cg27462541	chr13	113187914	-	NA	TUBGCP3	ENST00000462580.1	0.661759	-1.9357	7.86962	3.54607e-06	0.00910041	4.72799	0.075001
cg23580115	chr12	68511699	+	NA	GS1-410F4.2	ENST00000536914.1	0.922198	1.92394	7.86828	3.5524e-06	0.00910041	4.72639	0.103369
cg03934069	chr1	109420722	+	NA	GPSM2;GPSM2;GPSM2;GPSM2	ENST00000406462.1;ENST00000435987.1;ENST00000435475.1;ENST00000446797.1	-1.63639	-2.26714	-7.86735	3.55685e-06	0.00910041	4.72527	-0.157192
cg14964403	chr8	145149739	-	NA	CYC1;CYC1;CYC1	ENST00000533444.1;ENST00000528618.1;ENST00000318911.4	0.864766	-1.34025	7.86689	3.55901e-06	0.00910041	4.72472	0.12058
cg12913296	chr7	30008637	+	NA	SCRN1;SCRN1;SCRN1;SCRN1	ENST00000409497.1;ENST00000544388.1;ENST00000494620.1;ENST00000425819.2	0.677216	1.97892	7.86097	3.58723e-06	0.00910041	4.71762	0.0747096
cg14248235	chr2	26017996	-	NA	ASXL2;ASXL2	ENST00000497092.1;ENST00000272341.4	0.728346	2.67439	7.86062	3.58895e-06	0.00910041	4.7172	0.0585195
cg04657382	chr3	193721667	-	0.141812	RP11-699L21.1;RP11-699L21.1;RP11-699L21.2	ENST00000414309.1;ENST00000397645.2;ENST00000426616.1	-1.42623	-1.63306	-7.85459	3.61793e-06	0.00910041	4.70997	-0.179903
cg10206388	chr22	44421694	-	NA			-1.95397	-1.37708	-7.84947	3.64276e-06	0.00910041	4.70382	-0.260289
cg06410591	chr19	6741181	-	NA	TRIP10;TRIP10;TRIP10;TRIP10;TRIP10;TRIP10;TRIP10	ENST00000465190.1;ENST00000490384.1;ENST00000476297.1;ENST00000476297.1;ENST00000474015.1;ENST00000481339.1;ENST00000475024.1	-1.56623	-1.57539	-7.8483	3.64848e-06	0.00910041	4.70241	-0.19795
cg13667516	chr6	134551637	+	NA	SGK1;SGK1;SGK1;SGK1	ENST00000524387.1;ENST00000485771.1;ENST00000531575.1;ENST00000484353.1	-1.45963	-1.37925	-7.84448	3.66717e-06	0.00910041	4.69782	-0.197069
cg23263937	chr7	27192656	+	NA	HOXA-AS3;HOXA3;HOXA3;HOXA6	ENST00000518947.2;ENST00000467897.2;ENST00000518451.1;ENST00000498652.1	-1.7907	-1.2384	-7.84226	3.67805e-06	0.00910041	4.69516	-0.24818
cg17253810	chr6	29945099	-	NA	HCG9;HCG9	ENST00000376800.3;ENST00000463275.1	-1.2049	-2.44435	-7.84108	3.68389e-06	0.00910041	4.69373	-0.112714
cg06636347	chr7	100860246	+	0.014335	ZNHIT1;ZNHIT1;PLOD3;PLOD3;PLOD3;ZNHIT1;PLOD3;PLOD3	ENST00000461205.1;ENST00000492315.1;ENST00000424135.1;ENST00000489927.1;ENST00000478082.1;ENST00000305105.2;ENST00000421736.1;ENST00000541462.1	-0.975414	-2.71468	-7.83994	3.68948e-06	0.00910041	4.69237	-0.0785395
cg03706086	chr8	71381216	-	0.354603			-1.51982	-0.131848	-7.83471	3.71541e-06	0.00910041	4.68607	-0.254716
cg04177251	chr4	8193123	+	NA	SH3TC1;SH3TC1	ENST00000510763.1;ENST00000509119.1	-1.62633	-1.77589	-7.83441	3.71689e-06	0.00910041	4.68572	-0.192421
cg05490616	chr19	12111658	+	NA	CTD-2006C1.2;CTD-2006C1.2;CTD-2006C1.2;CTD-2006C1.2	ENST00000406892.2;ENST00000495324.1;ENST00000489336.1;ENST00000476474.1	1.12098	2.35198	7.83389	3.7195e-06	0.00910041	4.68508	0.103869
cg24158363	chr17	73401717	+	NA	GRB2;GRB2;GRB2;GRB2;GRB2	ENST00000392562.1;ENST00000316804.5;ENST00000316615.5;ENST00000316804.5;ENST00000316615.5	0.686845	-0.14229	7.83317	3.72304e-06	0.00910041	4.68423	0.117933
cg10679775	chr18	74181075	+	NA	ZNF516;ZNF516;ZNF516	ENST00000524431.2;ENST00000532857.1;ENST00000443185.2	-1.37223	-0.0257022	-7.83299	3.72394e-06	0.00910041	4.68401	-0.231975
cg22557777	chr11	36407062	-	NA	RP11-514F3.5;PRR5L;PRR5L;PRR5L;PRR5L;PRR5L;PRR5L;PRR5L;PRR5L;PRR5L;PRR5L;PRR5L;PRR5L;PRR5L;PRR5L	ENST00000533203.1;ENST00000530639.1;ENST00000527172.1;ENST00000532121.1;ENST00000526728.1;ENST00000311599.5;ENST00000378867.3;ENST00000524380.1;ENST00000526682.1;ENST00000527751.1;ENST00000530252.1;ENST00000532578.1;ENST00000530050.1;ENST00000529034.1;ENST00000389693.3	0.735021	2.12594	7.83115	3.73312e-06	0.00910041	4.6818	0.0773567
cg13431464	chr18	12880767	-	NA			-1.20275	-2.3157	-7.83062	3.7358e-06	0.00910041	4.68115	-0.114242
cg18317439	chr17	643637	-	NA	FAM57A;FAM57A;FAM57A	ENST00000570892.1;ENST00000574327.1;ENST00000570699.1	-1.63769	-1.47454	-7.82282	3.775e-06	0.00910041	4.67177	-0.209651
cg22598192	chr6	36608549	-	NA	U1;PI16	ENST00000459274.1;ENST00000536757.1	0.693378	2.78582	7.82265	3.77587e-06	0.00910041	4.67156	0.0523328
cg14694191	chr6	31582340	-	NA	AIF1;AIF1;AIF1;AIF1;AIF1;AIF1	ENST00000376059.3;ENST00000497362.1;ENST00000337917.7;ENST00000466820.1;ENST00000487813.1;ENST00000376049.4	-0.767808	-1.3054	-7.82114	3.78352e-06	0.00910041	4.66974	-0.108654
cg16822035	chr13	113633379	-	NA	MCF2L;MCF2L	ENST00000421756.1;ENST00000375601.3	-1.11153	-1.55592	-7.81989	3.78988e-06	0.00910041	4.66823	-0.142649
cg09530790	chr17	67322525	+	NA	ABCA5	ENST00000392677.2	-0.598679	-2.10216	-7.81933	3.79269e-06	0.00910041	4.66756	-0.06209
cg22035274	chr2	29175868	-	NA			-0.895061	-1.35891	-7.81858	3.79652e-06	0.00910041	4.66665	-0.123765
cg08797194	chr13	96705123	+	0.037518			-1.18284	-1.90251	-7.81552	3.81213e-06	0.00910041	4.66296	-0.134486
cg05222316	chr7	130796017	+	NA	AC058791.2;MKLN1;MKLN1	ENST00000451786.1;ENST00000421797.2;ENST00000416992.1	-1.19882	-2.16562	-7.8099	3.84097e-06	0.00910041	4.65618	-0.120242
cg22061832	chr2	173293627	+	0.062156	ITGA6;ITGA6;AC078883.4	ENST00000412899.1;ENST00000409532.1;ENST00000441212.1	-1.46361	-1.04268	-7.80562	3.86309e-06	0.00910041	4.65102	-0.219188
cg23655039	chr3	182972742	+	NA	MCF2L2;B3GNT5;B3GNT5;B3GNT5;B3GNT5;B3GNT5;B3GNT5	ENST00000488149.1;ENST00000326505.3;ENST00000493370.1;ENST00000480551.1;ENST00000464191.1;ENST00000460419.1;ENST00000464923.1	-1.37263	-2.06619	-7.80474	3.86764e-06	0.00910041	4.64996	-0.143966
cg16517172	chr11	47400156	+	NA	SPI1;SPI1;SPI1;SPI1	ENST00000533968.1;ENST00000533030.1;ENST00000378538.3;ENST00000227163.4	-0.985168	-2.38108	-7.80211	3.88129e-06	0.00910041	4.64678	-0.090254
cg14642709	chr17	44199852	+	NA	KANSL1;KANSL1	ENST00000577114.1;ENST00000393476.3	0.917126	2.43957	7.80158	3.88407e-06	0.00910041	4.64614	0.0829032
cg08621447	chr2	203036147	-	NA	AC079354.1	ENST00000469462.1	-1.97796	-1.46533	-7.79789	3.90337e-06	0.00910041	4.64168	-0.249576
cg05670991	chr19	51628115	-	NA	SIGLEC9	ENST00000250360.2	-1.10089	-0.850235	-7.79572	3.91478e-06	0.00910041	4.63905	-0.171714
cg04735129	chr2	160654086	-	NA	CD302	ENST00000480212.1	-1.24972	-2.3114	-7.79452	3.92105e-06	0.00910041	4.63761	-0.119526
cg00305281	chr22	42316176	+	NA			-1.08062	-2.24838	-7.79256	3.9314e-06	0.00910041	4.63524	-0.106719
cg04357584	chr4	154711641	+	0.017743	SFRP2	ENST00000274063.4	-0.793521	-1.93667	-7.79128	3.93816e-06	0.00910041	4.63369	-0.0886342
cg18746650	chr16	27297924	-	NA	CTD-3203P2.2;CTD-3203P2.2	ENST00000566535.1;ENST00000566854.1	-1.34124	-1.05868	-7.79071	3.94117e-06	0.00910041	4.63301	-0.201258
cg17252697	chr19	38754707	+	NA	SPINT2	ENST00000301244.5	-1.32589	-1.97886	-7.78388	3.9775e-06	0.00910041	4.62474	-0.148421
cg10586363	chr17	14663786	-	NA			0.920519	1.58682	7.7788	4.0048e-06	0.00910041	4.61859	0.11951
cg11723850	chr14	24020053	+	NA	ZFHX2;ZFHX2;ZFHX2;ZFHX2;RP11-66N24.4;RP11-66N24.4	ENST00000419474.2;ENST00000543520.1;ENST00000560206.1;ENST00000412565.1;ENST00000556354.1;ENST00000553985.1	-1.77342	-0.940296	-7.77766	4.01091e-06	0.00910041	4.61721	-0.265258
cg14890168	chr10	6190408	-	0.385597	7SK;PFKFB3;PFKFB3	ENST00000364711.1;ENST00000379784.4;ENST00000379781.3	-1.42151	-2.12535	-7.77719	4.01346e-06	0.00910041	4.61664	-0.146713
cg12477370	chr6	45391852	-	NA			-1.55139	-1.61484	-7.77557	4.02224e-06	0.00910041	4.61467	-0.1933
cg23109968	chr4	152966935	-	NA			-0.955075	-2.10224	-7.77298	4.03624e-06	0.00910041	4.61154	-0.100187
cg03753813	chr1	116088501	-	NA			0.780657	2.15572	7.77045	4.05003e-06	0.00910041	4.60847	0.0821322
cg17683336	chr19	11305924	-	0.0543	KANK2;KANK2	ENST00000432929.2;ENST00000355150.5	-1.19332	-1.6928	-7.76998	4.05259e-06	0.00910041	4.6079	-0.145191
cg19531130	chr11	101786659	+	NA	ANGPTL5	ENST00000334289.3	-1.41022	-2.0317	-7.76937	4.05589e-06	0.00910041	4.60717	-0.150587
cg07970007	chr1	89531456	-	NA	GBP1;GBP1;GBP1	ENST00000469194.1;ENST00000542693.1;ENST00000370473.4	0.96219	2.50223	7.76915	4.0571e-06	0.00910041	4.6069	0.0838155
cg24947067	chr3	50273727	-	NA	GNAI2;GNAI2;GNAI2;GNAI2;GNAI2;GNAI2;GNAI2	ENST00000313601.6;ENST00000313601.6;ENST00000540560.1;ENST00000441156.1;ENST00000536647.1;ENST00000491100.1;ENST00000536647.1	1.06231	-2.05639	7.76497	4.08003e-06	0.00910041	4.60182	0.114063
cg03682252	chr6	158401952	-	NA	SYNJ2;SYNJ2;SYNJ2	ENST00000367121.3;ENST00000355585.4;ENST00000367113.4	-1.56422	-1.82895	-7.76083	4.10282e-06	0.00910041	4.5968	-0.178252
cg05591231	chr1	41738760	-	NA	RP11-399E6.1	ENST00000445073.1	0.842599	2.10945	7.76063	4.1039e-06	0.00910041	4.59657	0.088479
cg18748064	chr13	113423268	-	NA	ATP11A	ENST00000466946.1	1.02884	2.17861	7.75872	4.11451e-06	0.00910041	4.59424	0.104864
cg08675743	chr5	114938439	-	NA	AC010226.4;AC010226.4;TICAM2;TICAM2;TMED7-TICAM2;AC010226.4	ENST00000515570.1;ENST00000506485.1;ENST00000513729.1;ENST00000427199.2;ENST00000514548.1;ENST00000508517.1	-1.41326	-1.8329	-7.75783	4.11946e-06	0.00910041	4.59316	-0.163948
cg03989792	chr11	57415128	-	NA	YPEL4;YPEL4;AP000662.4;AP000662.4;YPEL4;YPEL4;YPEL4;YPEL4;YPEL4;YPEL4;CLP1;YPEL4;YPEL4;AP000662.4;AP000662.4	ENST00000524592.1;ENST00000529776.1;ENST00000529908.1;ENST00000525988.1;ENST00000544993.1;ENST00000544993.1;ENST00000532314.1;ENST00000534810.1;ENST00000524669.1;ENST00000533025.1;ENST00000529773.1;ENST00000534711.1;ENST00000528797.1;ENST00000528466.1;ENST00000530595.1	-0.69225	-1.15426	-7.75645	4.12712e-06	0.00910041	4.59148	-0.102351
cg16975899	chr7	150362198	+	NA			1.00066	2.40076	7.75417	4.13983e-06	0.00910041	4.58871	0.0895319
cg24437535	chr1	150121441	-	0.022873	PLEKHO1;PLEKHO1;PLEKHO1;PLEKHO1;PLEKHO1;PLEKHO1	ENST00000025469.6;ENST00000369124.4;ENST00000479194.1;ENST00000492304.1;ENST00000369126.1;ENST00000369126.1	-1.00641	-1.99296	-7.75411	4.14014e-06	0.00910041	4.58864	-0.110603
cg01631162	chr6	30043418	+	NA	RNF39;RNF39;RNF39	ENST00000376751.3;ENST00000244360.6;ENST00000376746.2	-1.00946	-2.46898	-7.75373	4.14226e-06	0.00910041	4.58818	-0.0920774
cg05803296	chr7	105319615	-	NA	ATXN7L1;ATXN7L1;ATXN7L1;ATXN7L1;ATXN7L1;ATXN7L1	ENST00000474433.1;ENST00000472910.1;ENST00000485652.1;ENST00000477775.1;ENST00000485652.1;ENST00000472195.1	-1.04223	-1.70397	-7.74615	4.18482e-06	0.00910041	4.57897	-0.12774
cg12683173	chr7	69063404	-	NA	AUTS2;RP5-942I16.1;AUTS2;AUTS2	ENST00000406775.2;ENST00000436600.2;ENST00000342771.4;ENST00000403018.2	1.06076	-0.529501	7.74459	4.19364e-06	0.00910041	4.57707	0.175727
cg15154002	chr22	25961523	-	NA	CTA-407F11.8;CTA-407F11.8;CTA-407F11.8	ENST00000422876.1;ENST00000453811.1;ENST00000412773.1	-0.894939	-2.00415	-7.73391	4.25447e-06	0.00910041	4.56409	-0.0996317
cg17064051	chr20	3713345	-	NA	HSPA12B;HSPA12B;HSPA12B;HSPA12B;HSPA12B	ENST00000399701.1;ENST00000254963.2;ENST00000542646.1;ENST00000254963.2;ENST00000542646.1	0.906303	-1.15876	7.73221	4.26426e-06	0.00910041	4.56201	0.13239
cg02057783	chr17	38278486	-	NA	MSL1;MSL1	ENST00000339569.4;ENST00000398532.2	0.847043	0.250801	7.72871	4.28451e-06	0.00910041	4.55774	0.144287
cg08486269	chr6	154677972	-	NA	IPCEF1;IPCEF1;IPCEF1	ENST00000367220.4;ENST00000265198.4;ENST00000520261.1	-1.29716	-2.08563	-7.72667	4.29633e-06	0.00910041	4.55526	-0.135666
cg09473745	chr10	31423550	+	NA			-1.21171	-2.15717	-7.72545	4.3034e-06	0.00910041	4.55377	-0.120779
cg20745457	chr6	170604676	-	NA			0.68216	-2.2316	7.72303	4.31751e-06	0.00910041	4.55082	0.0683252
cg10896616	chr5	1295267	-	NA	TERT;TERT;TERT	ENST00000460137.2;ENST00000310581.5;ENST00000522877.1	1.02097	-1.20978	7.72025	4.33377e-06	0.00910041	4.54743	0.148351
cg17865545	chr2	174763926	-	0.080512	AC106900.6	ENST00000418620.1	1.01235	2.66164	7.71917	4.34006e-06	0.00910041	4.54612	0.0802478
cg07999824	chr21	30472502	+	NA	C21orf7;C21orf7;C21orf7;C21orf7;C21orf7	ENST00000496779.1;ENST00000545939.1;ENST00000492930.1;ENST00000399935.2;ENST00000339024.4	-1.3761	-1.15326	-7.71825	4.34548e-06	0.00910041	4.545	-0.19973
cg00613691	chr14	22966344	+	NA	TRAJ41	ENST00000390496.1	0.698199	1.97153	7.71626	4.35716e-06	0.00910041	4.54257	0.0793038
cg07932300	chr6	139454928	-	NA	HECA	ENST00000367658.2	-0.809514	-1.67698	-7.71415	4.36962e-06	0.00910041	4.54	-0.101283
cg05908241	chr7	143109367	-	NA	AC092214.10;AC092214.10	ENST00000421648.1;ENST00000429289.1	-1.6264	-1.64739	-7.71192	4.38284e-06	0.00910041	4.53727	-0.20382
cg26157803	chr14	100773599	-	NA	SLC25A29;MIR345;SLC25A29;SLC25A29;SLC25A29;SLC25A29;SLC25A29;SLC25A29;SLC25A29;SLC25A29;SLC25A29	ENST00000556201.1;ENST00000362114.1;ENST00000556844.1;ENST00000539621.1;ENST00000557438.1;ENST00000554060.1;ENST00000556715.1;ENST00000556868.1;ENST00000555949.1;ENST00000359232.3;ENST00000554224.1	-1.19229	-2.09172	-7.70859	4.40261e-06	0.00910041	4.53321	-0.126728
cg09119668	chr12	118491265	-	NA	WSB2;WSB2;WSB2;WSB2;WSB2;WSB2;WSB2;WSB2	ENST00000537945.1;ENST00000542304.1;ENST00000535496.1;ENST00000540129.1;ENST00000536738.1;ENST00000544233.1;ENST00000536602.1;ENST00000542726.1	0.789473	2.49213	7.70806	4.40577e-06	0.00910041	4.53257	0.0689042
cg01469168	chr12	50605847	+	NA	LIMA1;LIMA1	ENST00000551486.1;ENST00000552008.1	0.968902	1.17983	7.70761	4.40848e-06	0.00910041	4.53201	0.142316
cg11796565	chr19	13205681	-	NA	NFIX;NFIX;NFIX	ENST00000264825.8;ENST00000360105.3;ENST00000397661.1	-1.15889	-2.46696	-7.70538	4.42181e-06	0.00910041	4.52929	-0.101951
cg07469838	chr2	60703084	-	NA	BCL11A;BCL11A;BCL11A;BCL11A	ENST00000477659.1;ENST00000537768.1;ENST00000489516.2;ENST00000492272.1	0.85862	2.25341	7.70516	4.4231e-06	0.00910041	4.52902	0.0849398
cg02540134	chr14	101587855	+	0.06919	RP11-8L8.2	ENST00000557121.1	-1.15241	-2.08778	-7.70334	4.43405e-06	0.00910041	4.52679	-0.122074
cg12592220	chr18	42686881	-	NA			-0.880675	-0.593967	-7.70183	4.44312e-06	0.00910041	4.52495	-0.145602
cg19440734	chr3	48264753	-	0.054734	CAMP;CAMP	ENST00000296435.2;ENST00000576243.1	-1.50379	-1.94641	-7.70093	4.44854e-06	0.00910041	4.52385	-0.169342
cg11846112	chr1	227729906	+	NA			-1.2643	-1.89707	-7.6989	4.46074e-06	0.00910041	4.52137	-0.141567
cg16318522	chr8	108510324	-	NA	ANGPT1;ANGPT1	ENST00000517746.1;ENST00000297450.3	-1.10521	-2.13363	-7.69424	4.489e-06	0.00910041	4.51567	-0.118711
cg26505649	chr1	11203154	-	NA	MTOR;MTOR-AS1;MTOR-AS1	ENST00000495435.1;ENST00000445982.1;ENST00000420480.1	0.7675	2.5871	7.6931	4.49592e-06	0.00910041	4.51428	0.0641962
cg07227728	chr7	131012528	-	NA	AC018642.1;AC018642.1;AC018642.1;AC018642.1;AC018642.1;MKLN1;MKLN1;MKLN1;MKLN1;MKLN1;MKLN1;AC018642.1;AC018642.1;MKLN1;AC018642.1;MKLN1;MKLN1	ENST00000416220.1;ENST00000447514.1;ENST00000447904.1;ENST00000429067.1;ENST00000416220.1;ENST00000446815.1;ENST00000494286.1;ENST00000352689.6;ENST00000388758.2;ENST00000494785.1;ENST00000458153.1;ENST00000454515.1;ENST00000444245.1;ENST00000429546.1;ENST00000429067.1;ENST00000421797.2;ENST00000416992.1	1.2919	-1.87401	7.6926	4.49899e-06	0.00910041	4.51367	0.152925
cg05477165	chr2	129074982	-	NA	HS6ST1;HS6ST1	ENST00000469019.1;ENST00000494089.1	-1.07014	-2.64987	-7.68653	4.53614e-06	0.00910041	4.50624	-0.0871853
cg17416338	chr19	5074717	-	NA			-1.40381	-2.07791	-7.68602	4.53933e-06	0.00910041	4.50561	-0.147843
cg14582248	chr6	5066984	-	NA	RP11-530A18.1	ENST00000539017.1	-0.65524	1.83279	-7.683	4.55794e-06	0.00910041	4.50191	-0.0767913
cg01861389	chr16	57481027	-	0.021478	COQ9;COQ9;COQ9;COQ9;COQ9;COQ9;COQ9;COQ9;COQ9;COQ9;CIAPIN1;CIAPIN1;CIAPIN1;CIAPIN1;CIAPIN1;CIAPIN1;CIAPIN1;CIAPIN1	ENST00000566388.1;ENST00000262507.6;ENST00000565964.1;ENST00000562734.1;ENST00000564115.1;ENST00000567072.1;ENST00000567933.1;ENST00000562426.1;ENST00000563166.1;ENST00000563391.1;ENST00000565368.1;ENST00000567751.1;ENST00000565786.1;ENST00000568940.1;ENST00000563341.1;ENST00000565961.1;ENST00000567518.1;ENST00000394391.4	0.992937	-1.48962	7.68192	4.56461e-06	0.00910041	4.50059	0.132702
cg24683561	chr1	154934703	+	0.0101	PYGO2;PYGO2;PYGO2	ENST00000483463.1;ENST00000368457.2;ENST00000368456.1	0.956898	-1.5974	7.68144	4.56759e-06	0.00910041	4.5	0.123452
cg10899175	chr2	11680144	+	0.014639	GREB1;GREB1;GREB1	ENST00000263834.5;ENST00000381486.2;ENST00000263834.5	0.807527	1.13647	7.68105	4.57001e-06	0.00910041	4.49952	0.118846
cg18283385	chr5	176936055	-	NA	DOK3;DOK3	ENST00000502380.1;ENST00000500323.2	-1.1773	-1.79361	-7.67817	4.58786e-06	0.00910041	4.496	-0.139393
cg18940763	chr22	29197846	+	NA	XBP1;XBP1;XBP1;XBP1;XBP1;CTA-292E10.6;CTA-292E10.6;CTA-292E10.6	ENST00000415306.1;ENST00000344347.4;ENST00000403532.3;ENST00000482720.1;ENST00000216037.6;ENST00000451486.1;ENST00000458080.1;ENST00000418292.1	-1.21648	-2.15453	-7.67795	4.58927e-06	0.00910041	4.49573	-0.125379
cg05916684	chr17	49008322	+	NA			-0.949633	0.115546	-7.67791	4.58954e-06	0.00910041	4.49567	-0.162215
cg00027674	chr11	87908897	-	NA	RAB38;RAB38;RAB38	ENST00000531138.1;ENST00000526372.1;ENST00000243662.5	-0.981908	-2.60749	-7.67711	4.59446e-06	0.00910041	4.4947	-0.0800643
cg22003402	chr1	167690702	-	0.011295	MPZL1;MPZL1;MPZL1;MPZL1;MPZL1;MPZL1	ENST00000487858.1;ENST00000464954.1;ENST00000448405.1;ENST00000392121.3;ENST00000465787.1;ENST00000474859.1	-1.78173	-1.41731	-7.67602	4.60131e-06	0.00910041	4.49336	-0.233602
ch.14.83852056F	chr14	84782303	+	NA			0.685057	-3.00345	7.67503	4.60747e-06	0.00910041	4.49215	0.0462319
cg13681468	chr4	90227879	+	NA	GPRIN3	ENST00000333209.3	1.241	2.10455	7.67497	4.60787e-06	0.00910041	4.49207	0.129105
cg24210049	chr1	244816309	+	NA	PPPDE1;PPPDE1;PPPDE1;PPPDE1;PPPDE1	ENST00000418162.1;ENST00000263831.7;ENST00000484738.1;ENST00000302550.11;ENST00000302550.11	0.979874	-0.625362	7.66946	4.64245e-06	0.00910041	4.48532	0.16171
cg22718914	chr6	147525462	+	0.019671	STXBP5;STXBP5;STXBP5;RP11-497D6.4;RP11-497D6.4	ENST00000321680.6;ENST00000367479.2;ENST00000546097.1;ENST00000427394.1;ENST00000367477.3	0.807663	-1.63242	7.66865	4.64758e-06	0.00910041	4.48432	0.103727
cg18854765	chr1	74665362	+	NA	LRRIQ3;FPGT;FPGT-TNNI3K	ENST00000354431.4;ENST00000467578.2;ENST00000533006.1	-1.6039	-1.03556	-7.66003	4.70232e-06	0.00910041	4.47374	-0.235577
cg06042231	chr3	197461633	+	NA	KIAA0226;KIAA0226;KIAA0226	ENST00000467303.1;ENST00000474214.1;ENST00000273582.5	-0.853017	-0.991061	-7.65898	4.70904e-06	0.00910041	4.47245	-0.130485
cg00310940	chr1	9129648	+	NA	SLC2A5;SLC2A5;SLC2A5;SLC2A5;SLC2A5;SLC2A5;SLC2A5;SLC2A5;SLC2A5;SLC2A5;SLC2A5;SLC2A5;SLC2A5;SLC2A5;SLC2A5	ENST00000461296.1;ENST00000377414.3;ENST00000377424.4;ENST00000377414.3;ENST00000377424.4;ENST00000535586.1;ENST00000456780.2;ENST00000484798.1;ENST00000474145.1;ENST00000479813.1;ENST00000486632.1;ENST00000487835.1;ENST00000464985.1;ENST00000473209.1;ENST00000456780.2	-1.25618	-1.61082	-7.65836	4.713e-06	0.00910041	4.47169	-0.158282
cg19048863	chr12	102455840	+	NA	RP11-554E23.4;CCDC53;CCDC53;CCDC53;CCDC53;CCDC53;CCDC53;CCDC53;CCDC53;CCDC53;CCDC53;CCDC53;CCDC53;CCDC53	ENST00000552707.1;ENST00000544341.1;ENST00000545679.1;ENST00000240079.6;ENST00000544341.1;ENST00000545679.1;ENST00000240079.6;ENST00000538761.1;ENST00000541569.1;ENST00000326351.7;ENST00000540536.1;ENST00000500685.2;ENST00000535501.1;ENST00000539515.1	1.2048	-1.22367	7.65797	4.71551e-06	0.00910041	4.47121	0.175493
cg17928895	chr20	57583091	+	NA	CTSZ;CTSZ;CTSZ	ENST00000472025.1;ENST00000503833.2;ENST00000217131.5	-1.7026	-1.42606	-7.65684	4.72273e-06	0.00910041	4.46983	-0.225804
cg19247673	chr7	116772752	+	NA	ST7;ST7;ST7-AS2;ST7-AS2;ST7-AS2;ST7	ENST00000438863.1;ENST00000487459.1;ENST00000432541.1;ENST00000434993.1;ENST00000442719.1;ENST00000489293.1	0.670976	2.62166	7.65618	4.72696e-06	0.00910041	4.46902	0.0548141
cg16712811	chr3	107846429	+	NA			0.771109	-2.92083	7.65556	4.73096e-06	0.00910041	4.46825	0.05466
cg03930965	chr17	35966055	-	NA			0.946554	2.18286	7.65208	4.75341e-06	0.00910041	4.46397	0.097885
cg12827852	chr3	46447826	-	0.018933	CCRL2;CCRL2;RP11-24F11.2;CCRL2;CCRL2;CCRL2	ENST00000399036.3;ENST00000495870.1;ENST00000451485.1;ENST00000357392.4;ENST00000400880.3;ENST00000433848.1	-1.42619	-1.55456	-7.65092	4.76088e-06	0.00910041	4.46255	-0.180183
cg09307605	chr21	15899844	-	NA	SAMSN1	ENST00000493640.1	0.797224	1.72566	7.65081	4.76165e-06	0.00910041	4.46241	0.0989041
cg20320717	chr1	151043708	-	NA	RP11-316M1.11;GABPB2;GABPB2;GABPB2;GABPB2;GABPB2	ENST00000439374.1;ENST00000462520.1;ENST00000368917.1;ENST00000489549.1;ENST00000486076.1;ENST00000446567.2	1.1274	-1.08316	7.64976	4.76841e-06	0.00910041	4.46113	0.167577
cg01963885	chr22	20004367	+	NA	ARVCF;ARVCF;C22orf25;C22orf25	ENST00000467828.1;ENST00000263207.3;ENST00000471707.1;ENST00000475446.1	1.12107	-1.27747	7.64784	4.7809e-06	0.00910041	4.45876	0.163246
cg02775243	chr10	102831287	+	NA			-0.886014	-2.52284	-7.64682	4.78756e-06	0.00910041	4.4575	-0.0765094
cg09046399	chr5	179264098	-	NA	C5orf45;SQSTM1;SQSTM1;SQSTM1;SQSTM1;C5orf45;SQSTM1;C5orf45;C5orf45	ENST00000403396.2;ENST00000402874.3;ENST00000360718.5;ENST00000376929.3;ENST00000389805.4;ENST00000518235.1;ENST00000510187.1;ENST00000520698.1;ENST00000522663.1	0.996477	2.40059	7.64237	4.81658e-06	0.00910041	4.45204	0.0955329
cg01072003	chr6	135828046	-	NA	RP11-94K8.1;RP11-94K8.1	ENST00000536296.1;ENST00000436554.1	1.1528	1.99767	7.64144	4.82273e-06	0.00910041	4.45088	0.127362
cg25168021	chr20	2601096	-	NA			0.828525	2.70151	7.63861	4.84134e-06	0.00910041	4.4474	0.0668274
cg19725357	chr6	82605550	+	NA	RP11-379B8.1	ENST00000418567.1	0.804416	2.9476	7.6371	4.85128e-06	0.00910041	4.44555	0.0554917
cg01545109	chr7	151087534	-	NA	WDR86;WDR86	ENST00000463000.1;ENST00000445513.1	-1.41609	-0.754936	-7.63114	4.89086e-06	0.00910041	4.4382	-0.223094
cg09324018	chr2	16839610	+	NA	FAM49A;FAM49A;FAM49A;FAM49A	ENST00000406434.1;ENST00000381323.3;ENST00000445605.1;ENST00000451689.1	-1.10228	-0.898771	-7.62964	4.90082e-06	0.00910041	4.43636	-0.170465
cg19524624	chr2	180128490	-	NA	SESTD1;SESTD1;SESTD1;SESTD1	ENST00000435047.1;ENST00000440010.1;ENST00000452991.1;ENST00000428443.2	-0.740244	-1.17116	-7.62862	4.90767e-06	0.00910041	4.4351	-0.111009
cg27628372	chr18	20686693	+	NA			-0.889279	-1.67821	-7.62759	4.91454e-06	0.00910041	4.43383	-0.112047
cg11415350	chr22	46989326	-	NA	GRAMD4;GRAMD4	ENST00000447351.1;ENST00000431155.1	-1.50881	-1.73069	-7.62748	4.91532e-06	0.00910041	4.43369	-0.181477
cg00217293	chr15	50200296	+	NA	ATP8B4;ATP8B4;ATP8B4;ATP8B4;ATP8B4	ENST00000560479.1;ENST00000559726.1;ENST00000558906.1;ENST00000559998.1;ENST00000561104.1	-1.29258	-1.42826	-7.62745	4.91548e-06	0.00910041	4.43366	-0.17446
cg25814649	chr13	107143980	-	NA	EFNB2	ENST00000245323.3	-1.29006	-1.32771	-7.62597	4.92545e-06	0.00910041	4.43183	-0.178638
cg19205266	chr12	54561796	-	NA	RP11-834C11.8;SMUG1	ENST00000504210.1;ENST00000509864.1	0.592163	1.45812	7.62574	4.92695e-06	0.00910041	4.43155	0.0793631
cg11908294	chr18	46067903	+	NA	CTIF;CTIF	ENST00000256413.3;ENST00000382998.3	-1.13566	-1.79068	-7.625	4.93194e-06	0.00910041	4.43063	-0.132203
cg18789045	chr19	28896761	+	0.028212			-0.917382	-1.61572	-7.62217	4.951e-06	0.00910041	4.42715	-0.118087
cg22108563	chr5	176936877	+	NA	DOK3;DOK3;DOK3;DOK3;DOK3;DOK3;DOK3;DOK3;DOK3;DOK3;DOK3	ENST00000502380.1;ENST00000500323.2;ENST00000377112.4;ENST00000312943.6;ENST00000510389.1;ENST00000509310.1;ENST00000502885.1;ENST00000506493.1;ENST00000510380.1;ENST00000510898.1;ENST00000357198.4	-1.32144	-1.93412	-7.62145	4.95586e-06	0.00910041	4.42626	-0.145535
cg13972460	chr20	1165703	+	NA	TMEM74B;TMEM74B;TMEM74B	ENST00000381894.3;ENST00000429036.1;ENST00000481747.1	0.741797	0.368619	7.61936	4.97002e-06	0.00910041	4.42368	0.125825
cg13420366	chr1	205276235	-	NA			0.917582	1.95664	7.61881	4.97377e-06	0.00910041	4.42299	0.105863
cg24741873	chr10	82223998	-	NA	TSPAN14;TSPAN14;TSPAN14;TSPAN14;TSPAN14;TSPAN14;TSPAN14;TSPAN14;TSPAN14	ENST00000429989.2;ENST00000481124.1;ENST00000372160.4;ENST00000372157.2;ENST00000469149.1;ENST00000372164.3;ENST00000372158.1;ENST00000341863.6;ENST00000372156.1	1.07054	2.30021	7.61559	4.99564e-06	0.00910041	4.41902	0.100706
cg08115465	chr9	114867324	+	NA	SUSD1;SUSD1	ENST00000529933.1;ENST00000528773.1	-1.20697	-1.63904	-7.6128	5.01467e-06	0.00910041	4.41558	-0.151709
cg20012885	chr18	12377404	-	NA	AFG3L2;AFG3L2	ENST00000269143.2;ENST00000537174.1	0.683824	-0.234211	7.61177	5.02172e-06	0.00910041	4.41431	0.117149
cg10130512	chr16	89816138	-	NA	FANCA;FANCA;FANCA;FANCA;FANCA;FANCA;FANCA	ENST00000567988.1;ENST00000568983.1;ENST00000389301.3;ENST00000568983.1;ENST00000568626.1;ENST00000305699.11;ENST00000563510.1	-1.23755	-1.16971	-7.61053	5.03023e-06	0.00910041	4.41278	-0.177472
cg08189638	chr9	124581998	-	NA	RP11-244O19.1	ENST00000567068.1	-1.32501	-1.67115	-7.60769	5.04982e-06	0.00910041	4.40926	-0.168393
cg10441013	chr1	160039990	-	NA	KCNJ10;KCNJ10;RP11-536C5.2	ENST00000368089.3;ENST00000368089.3;ENST00000435580.1	1.00928	-1.13472	7.60752	5.05094e-06	0.00910041	4.40906	0.148829
cg10043374	chr11	8243490	-	NA			0.71876	2.21458	7.60672	5.05651e-06	0.00910041	4.40806	0.0721138
cg19859915	chr1	234910858	+	NA			-1.36717	-0.963882	-7.60637	5.05888e-06	0.00910041	4.40764	-0.209262
cg04011671	chr2	43202474	-	0.132084			-1.39047	-1.48153	-7.60619	5.06013e-06	0.00910041	4.40742	-0.183054
cg19161424	chr15	33360901	-	NA	FMN1;FMN1;FMN1	ENST00000334528.9;ENST00000559150.1;ENST00000558197.1	-1.54245	-1.89271	-7.60572	5.06336e-06	0.00910041	4.40684	-0.175031
cg02724127	chr3	129325706	+	NA	PLXND1	ENST00000393239.1	0.897102	-1.37428	7.60364	5.0778e-06	0.00910041	4.40426	0.121125
cg22799850	chr7	102714871	-	NA	ARMC10;ARMC10;ARMC10;ARMC10;FBXL13;FBXL13;FBXL13;FBXL13;FBXL13;FBXL13	ENST00000425331.1;ENST00000323735.6;ENST00000306450.5;ENST00000434153.1;ENST00000393772.2;ENST00000349747.6;ENST00000393772.2;ENST00000456695.1;ENST00000379305.3;ENST00000471074.1	-1.21893	-2.40143	-7.60299	5.08234e-06	0.00910041	4.40345	-0.112789
cg04579263	chr14	91525979	-	NA	C14orf159;C14orf159;RPS6KA5	ENST00000521334.1;ENST00000522837.1;ENST00000536315.2	-0.827105	-1.95615	-7.60089	5.09694e-06	0.00910041	4.40086	-0.0920853
cg04893213	chr12	68027698	+	NA			-1.50575	-1.91864	-7.5954	5.13526e-06	0.00910041	4.39407	-0.165745
cg04606076	chr13	80934105	+	NA			-0.825065	-1.81769	-7.59463	5.14071e-06	0.00910041	4.39311	-0.0989205
cg04391064	chr7	43797839	-	NA	BLVRA;BLVRA	ENST00000265523.4;ENST00000402924.1	-1.34385	-1.1186	-7.59353	5.14844e-06	0.00910041	4.39175	-0.194546
cg18223474	chr16	81772649	-	0.013021	RP11-960L18.1;RP11-960L18.1;RP11-960L18.1;RP11-960L18.1;RP11-960L18.1;RP11-960L18.1;PLCG2;RP11-960L18.1	ENST00000562180.1;ENST00000568131.1;ENST00000569731.1;ENST00000565674.1;ENST00000566191.1;ENST00000565272.1;ENST00000565054.1;ENST00000563954.1	-1.13434	-2.16836	-7.59271	5.15421e-06	0.00910041	4.39074	-0.113175
cg02560388	chr2	11969958	-	0.0124			-1.03367	-1.83762	-7.59154	5.16249e-06	0.00910041	4.38929	-0.123484
cg01967637	chr5	142784019	+	NA	NR3C1;NR3C1;NR3C1;NR3C1;NR3C1;NR3C1;NR3C1;NR3C1;NR3C1;NR3C1;NR3C1;NR3C1;NR3C1	ENST00000503201.1;ENST00000502892.1;ENST00000514699.1;ENST00000415690.2;ENST00000361001.5;ENST00000394464.2;ENST00000508760.1;ENST00000394466.2;ENST00000416954.2;ENST00000503201.1;ENST00000504572.1;ENST00000343796.2;ENST00000416954.2	0.928114	-1.42215	7.59004	5.17309e-06	0.00910041	4.38743	0.126234
cg08267336	chr1	167298149	+	NA	POU2F1;POU2F1;POU2F1;POU2F1;POU2F1;POU2F1;POU2F1;POU2F1;POU2F1;POU2F1	ENST00000367862.5;ENST00000560232.1;ENST00000557874.1;ENST00000559038.1;ENST00000557909.1;ENST00000442313.1;ENST00000492850.1;ENST00000367865.1;ENST00000271411.4;ENST00000420254.3	-1.58431	-1.09656	-7.58908	5.17987e-06	0.00910041	4.38624	-0.227278
cg03725447	chr1	860008	+	NA	SAMD11;SAMD11;SAMD11;AL645608.1	ENST00000420190.1;ENST00000437963.1;ENST00000342066.3;ENST00000576455.1	1.09479	-0.731739	7.58676	5.19635e-06	0.00910041	4.38337	0.17482
cg18302273	chr22	40306116	-	NA	GRAP2	ENST00000543252.1	1.29954	2.3761	7.58651	5.19806e-06	0.00910041	4.38307	0.117405
cg19757218	chr22	48588911	-	NA			-1.42287	-1.70721	-7.58213	5.22936e-06	0.00910041	4.37763	-0.174551
cg11865439	chr1	159852345	+	NA	CCDC19	ENST00000476696.1	-1.13212	0.697314	-7.58189	5.23105e-06	0.00910041	4.37734	-0.181812
cg12557503	chr2	173940239	-	NA	AC013461.1;AC013461.1;AC013461.1;AC013461.1;AC013461.1;AC013461.1;AC013461.1;AC013461.1	ENST00000409176.2;ENST00000468408.1;ENST00000338983.3;ENST00000476618.1;ENST00000431503.2;ENST00000375213.3;ENST00000539448.1;ENST00000539448.1	-0.962645	-1.29237	-7.58166	5.23266e-06	0.00910041	4.37706	-0.134599
cg08841780	chr2	228323812	-	NA			-1.15357	-1.32635	-7.57915	5.2507e-06	0.00910041	4.37394	-0.160531
cg15613991	chr7	5277080	+	NA			-1.39371	-1.70911	-7.57811	5.25815e-06	0.00910041	4.37266	-0.168523
cg18226098	chr19	917109	-	0.013889	KISS1R	ENST00000234371.3	-0.983882	-1.21195	-7.57789	5.25974e-06	0.00910041	4.37238	-0.140416
cg05927645	chr1	5943175	+	NA	NPHP4;NPHP4;NPHP4	ENST00000470763.1;ENST00000378169.3;ENST00000478423.2	0.827652	2.68908	7.57551	5.27695e-06	0.00910041	4.36943	0.0676686
cg07521825	chr2	169928858	-	NA	DHRS9;DHRS9;DHRS9;DHRS9;DHRS9;DHRS9	ENST00000436483.2;ENST00000327239.4;ENST00000357546.2;ENST00000428522.1;ENST00000450153.1;ENST00000421653.1	-1.24306	-0.710712	-7.57444	5.28464e-06	0.00910041	4.36811	-0.199318
cg00491607	chr12	89918749	+	NA	GALNT4;POC1B;POC1B;POC1B;POC1B;POC1B;POC1B	ENST00000529983.2;ENST00000539190.2;ENST00000552563.1;ENST00000549504.1;ENST00000393179.4;ENST00000541909.1;ENST00000549035.1	0.752085	-0.339495	7.573	5.2951e-06	0.00910041	4.36631	0.127603
cg06185324	chr16	31546998	+	NA			-1.15062	-2.61	-7.57285	5.29617e-06	0.00910041	4.36613	-0.0965392
cg17806401	chr8	56791649	+	NA	LYN;LYN	ENST00000519728.1;ENST00000520220.1	-0.817899	-1.16508	-7.57251	5.29867e-06	0.00910041	4.3657	-0.12148
cg18436544	chr13	24825781	+	NA	SPATA13;SPATA13;SPATA13	ENST00000434675.1;ENST00000494772.1;ENST00000466831.1	1.0004	0.581168	7.57133	5.3072e-06	0.00910041	4.36425	0.165639
cg18814344	chr5	139040546	-	NA	CXXC5;CXXC5;CXXC5;CXXC5;CXXC5;CXXC5;CXXC5;CXXC5;CXXC5;CXXC5	ENST00000502295.1;ENST00000504944.1;ENST00000302517.3;ENST00000507139.1;ENST00000504844.1;ENST00000502336.1;ENST00000520967.1;ENST00000511048.1;ENST00000512816.1;ENST00000509238.1	-1.42114	-1.11378	-7.57054	5.31294e-06	0.00910041	4.36327	-0.206042
cg06498519	chr8	55066343	+	NA	U6atac	ENST00000516026.1	-1.25772	-1.92567	-7.56937	5.32153e-06	0.00910041	4.3618	-0.143236
cg21186405	chr2	103335661	+	NA	MFSD9;MFSD9;MFSD9;MFSD9;MFSD9	ENST00000437075.2;ENST00000496253.1;ENST00000411991.1;ENST00000428085.1;ENST00000438943.1	-0.729324	0.899718	-7.5669	5.33956e-06	0.00910041	4.35874	-0.114604
cg00588671	chr1	88066482	-	NA			0.887669	2.05076	7.56632	5.34378e-06	0.00910041	4.35802	0.0949509
cg21679873	chr2	172018464	+	NA	TLK1;TLK1;TLK1;TLK1;TLK1	ENST00000359766.3;ENST00000413010.1;ENST00000431350.2;ENST00000442919.2;ENST00000521943.1	-0.96575	-0.743164	-7.56552	5.34962e-06	0.00910041	4.35703	-0.154869
cg03998546	chr9	19229813	-	NA			-1.40148	-1.37323	-7.56463	5.35621e-06	0.00910041	4.35592	-0.191324
cg16405587	chr3	179478951	-	0.013158			-0.839228	0.99379	-7.5617	5.37772e-06	0.00910041	4.35229	-0.125238
cg01566830	chr14	35809151	-	NA			-1.39114	-1.7522	-7.56038	5.38743e-06	0.00910041	4.35065	-0.165002
cg19544057	chr13	40794844	+	NA			0.73367	2.30862	7.55882	5.39897e-06	0.00910041	4.34871	0.0711326
cg24492058	chr1	12203751	+	0.010589	TNFRSF8;TNFRSF8	ENST00000263932.2;ENST00000479933.2	-1.3552	-1.78849	-7.55816	5.40392e-06	0.00910041	4.34788	-0.157131
cg14025053	chr8	104153637	+	0.062214	C8orf56;C8orf56	ENST00000436771.1;ENST00000521246.1	-1.15529	-1.7782	-7.55784	5.4063e-06	0.00910041	4.34748	-0.141046
cg00528502	chr8	67624233	+	NA	SGK3;SGK3;SGK3;SGK3;SGK3;SGK3	ENST00000521198.1;ENST00000262211.4;ENST00000523401.1;ENST00000494528.2;ENST00000520044.1;ENST00000519289.1	-1.26792	-1.76597	-7.55433	5.43234e-06	0.00910041	4.34313	-0.15336
cg13153721	chr10	124320027	-	0.310799	DMBT1;DMBT1	ENST00000341278.4;ENST00000359586.6	-0.982173	-2.22223	-7.55329	5.44009e-06	0.00910041	4.34183	-0.0985816
cg10424846	chr17	33894970	-	0.067181			0.843554	-1.72853	7.55	5.46473e-06	0.00910041	4.33774	0.104384
cg09875747	chr7	77096967	+	NA			-1.92497	-0.630555	-7.54987	5.4657e-06	0.00910041	4.33758	-0.303197
cg07711889	chr2	71292691	-	0.000221	NAGK;AC007040.8	ENST00000531799.1;ENST00000434990.1	-1.66947	-0.643889	-7.54826	5.47777e-06	0.00910041	4.33558	-0.265895
cg21163477	chr16	17439164	-	NA			-1.3581	-2.0922	-7.54771	5.48192e-06	0.00910041	4.33489	-0.143285
cg19385725	chr18	21166173	+	NA	NPC1	ENST00000540608.1	1.30731	-1.16156	7.54705	5.48689e-06	0.00910041	4.33407	0.194543
cg16799223	chr11	47400199	-	NA	SPI1;SPI1;SPI1;SPI1	ENST00000533968.1;ENST00000533030.1;ENST00000378538.3;ENST00000227163.4	-0.946677	-2.15005	-7.54608	5.49423e-06	0.00910041	4.33286	-0.0961516
cg13565499	chr9	139592589	+	NA			-1.50102	-1.84833	-7.54516	5.50118e-06	0.00910041	4.33171	-0.174211
cg17305436	chr6	19837319	+	NA	ID4	ENST00000378700.3	-0.960897	-1.98424	-7.54387	5.51088e-06	0.00910041	4.33011	-0.105895
cg26125020	chr4	185307144	+	NA			-1.64874	-1.4499	-7.54223	5.52333e-06	0.00910041	4.32807	-0.215228
cg17871234	chr11	12146343	-	NA	MICAL2;MICAL2;MICAL2;MICAL2;MICAL2;MICAL2;MICAL2	ENST00000537344.1;ENST00000532179.1;ENST00000526065.1;ENST00000256194.4;ENST00000530823.1;ENST00000532420.1;ENST00000531732.1	-0.917593	-2.25112	-7.53874	5.54984e-06	0.00910041	4.32373	-0.0893196
cg01519877	chr19	39989802	+	NA			0.815932	-0.361154	7.53048	5.61321e-06	0.00910041	4.31343	0.137455
cg22189544	chr7	73748830	-	NA			0.691721	2.11864	7.5303	5.61462e-06	0.00910041	4.3132	0.072029
cg11448068	chr2	191045026	+	NA	C2orf88;C2orf88;C2orf88;C2orf88;C2orf88;C2orf88;C2orf88	ENST00000340623.4;ENST00000443551.2;ENST00000409870.1;ENST00000396974.2;ENST00000409545.2;ENST00000490033.1;ENST00000450357.1	-1.13883	-1.21472	-7.52996	5.61723e-06	0.00910041	4.31278	-0.16091
cg21480743	chr10	89621419	+	NA	PTEN	ENST00000371953.3	-1.38295	-1.8895	-7.52971	5.6192e-06	0.00910041	4.31246	-0.155748
cg08884462	chr7	128846012	+	NA	SMO	ENST00000495998.1	1.00927	2.22931	7.52899	5.62469e-06	0.00910041	4.31158	0.10097
cg03822181	chr8	95909409	+	NA	CCNE2;C8orf38;C8orf38;C8orf38;C8orf38	ENST00000520509.1;ENST00000523378.1;ENST00000396113.1;ENST00000396111.1;ENST00000519136.1	-0.732454	-2.60458	-7.52504	5.65533e-06	0.00910041	4.30665	-0.0608867
cg02090437	chr2	191208625	+	NA	INPP1;INPP1;INPP1;INPP1;INPP1;INPP1;INPP1;INPP1;INPP1;INPP1;INPP1;INPP1;INPP1;INPP1;INPP1;INPP1	ENST00000451089.1;ENST00000392329.2;ENST00000322522.4;ENST00000430311.1;ENST00000541441.1;ENST00000431594.1;ENST00000444194.1;ENST00000422454.1;ENST00000458647.1;ENST00000413239.1;ENST00000423767.1;ENST00000392329.2;ENST00000322522.4;ENST00000430311.1;ENST00000541441.1;ENST00000413239.1	0.905502	-1.22851	7.52304	5.67093e-06	0.00910041	4.30415	0.130447
cg08060386	chr3	44637866	+	NA	ZNF660;ZNF197;RP11-944L7.4	ENST00000322734.2;ENST00000412641.1;ENST00000457331.1	0.792563	2.06224	7.52274	5.67328e-06	0.00910041	4.30377	0.0863396
cg24056885	chr3	183723963	+	NA	ABCC5-AS1;ABCC5;ABCC5	ENST00000422946.1;ENST00000438979.2;ENST00000382495.2	-1.15267	-1.42627	-7.52081	5.68834e-06	0.00910041	4.30137	-0.153927
cg14939082	chr10	104535990	+	NA	C10orf26	ENST00000369889.4	-1.13774	-1.3679	-7.52015	5.69356e-06	0.00910041	4.30054	-0.154813
cg19438887	chr15	90293408	-	NA	MESP1	ENST00000559894.1	-0.965144	-1.92313	-7.51891	5.70329e-06	0.00910041	4.29899	-0.111421
cg02770857	chr17	55533254	+	NA			-1.43499	-1.73558	-7.51433	5.73929e-06	0.00910041	4.29328	-0.178322
cg15248512	chr9	21833558	+	NA	MTAP;MTAP	ENST00000460874.1;ENST00000419385.1	-1.5325	-1.60197	-7.51269	5.75231e-06	0.00910041	4.29122	-0.197121
cg18976418	chr14	39735496	-	NA	CTAGE5;CTAGE5;CTAGE5;CTAGE5;CTAGE5;CTAGE5;CTAGE5;CTAGE5	ENST00000556990.1;ENST00000396158.2;ENST00000280083.3;ENST00000556148.1;ENST00000348007.3;ENST00000396165.4;ENST00000396165.4;ENST00000557038.1	-1.27693	-1.46426	-7.51161	5.76083e-06	0.00910041	4.28988	-0.171413
cg05008632	chr13	51970797	+	NA	INTS6;INTS6;INTS6;INTS6	ENST00000469430.1;ENST00000425000.1;ENST00000486195.1;ENST00000497989.1	-1.46293	-1.23532	-7.50481	5.81507e-06	0.00910041	4.28137	-0.204061
cg06107434	chr10	13924607	-	NA			-0.939955	-1.28211	-7.50402	5.82138e-06	0.00910041	4.28039	-0.133056
cg12955895	chr19	39138314	-	NA	ACTN4;ACTN4;ACTN4;ACTN4;ACTN4	ENST00000495553.1;ENST00000424234.2;ENST00000390009.3;ENST00000252699.2;ENST00000252699.2	1.02444	-1.06507	7.50382	5.82303e-06	0.00910041	4.28013	0.156065
cg09335613	chr6	71999385	-	0.124544	RP11-154D6.1;RP11-154D6.1	ENST00000412751.1;ENST00000423255.1	-1.16845	-1.89426	-7.50373	5.82375e-06	0.00910041	4.28002	-0.131419
cg00575186	chr6	159434608	-	NA			-0.990351	-2.29016	-7.50329	5.82723e-06	0.00910041	4.27948	-0.0939808
cg23000525	chr12	54183883	+	NA	SNORD81	ENST00000411281.1	0.792892	1.94686	7.50218	5.83616e-06	0.00910041	4.27808	0.0907145
cg27169858	chr1	202936450	-	NA	CYB5R1;CYB5R1;CYB5R1;CYB5R1;CYB5R1	ENST00000446185.1;ENST00000478009.1;ENST00000482572.1;ENST00000473599.1;ENST00000367249.4	0.998446	-1.11054	7.50216	5.83634e-06	0.00910041	4.27806	0.148092
cg15407162	chr6	28192457	+	NA	ZNF193;ZNF193;ZNF193;ZNF193;ZNF193	ENST00000531941.1;ENST00000531981.1;ENST00000425468.2;ENST00000252207.5;ENST00000527436.1	-1.24161	-1.1542	-7.50161	5.84079e-06	0.00910041	4.27737	-0.178436
cg19579160	chr2	173940277	+	NA	AC013461.1;AC013461.1;AC013461.1;AC013461.1;AC013461.1;AC013461.1;AC013461.1;AC013461.1	ENST00000468408.1;ENST00000338983.3;ENST00000476618.1;ENST00000431503.2;ENST00000375213.3;ENST00000539448.1;ENST00000409176.2;ENST00000539448.1	-0.976798	-1.9294	-7.50059	5.849e-06	0.00910041	4.27609	-0.111504
cg05520031	chr9	129262012	+	NA	FAM125B	ENST00000485886.1	-1.02579	-1.65877	-7.50026	5.85168e-06	0.00910041	4.27567	-0.128417
cg01845583	chr12	133066520	-	NA	FBRSL1;FBRSL1;FBRSL1	ENST00000261673.6;ENST00000434748.2;ENST00000434748.2	0.750599	-0.604479	7.49862	5.86488e-06	0.00910041	4.27363	0.124448
cg00473311	chr22	42765306	-	NA	Z83851.1;Z83851.1;Z83851.1	ENST00000432473.1;ENST00000412060.1;ENST00000424852.1	0.767281	-2.00187	7.49846	5.8662e-06	0.00910041	4.27342	0.0841754
cg24593932	chr19	17202738	+	0.148995			-1.43257	-1.63127	-7.49739	5.87488e-06	0.00910041	4.27208	-0.17641
cg14928932	chr6	33401520	+	NA	SYNGAP1;SYNGAP1	ENST00000479510.1;ENST00000496374.1	-1.11497	-0.20518	-7.4963	5.88365e-06	0.00910041	4.27073	-0.188964
cg15146620	chr18	32733922	+	NA			-1.2307	0.828741	-7.4951	5.89345e-06	0.00910041	4.26922	-0.197452
cg13982956	chr9	128521976	-	NA	PBX3;PBX3;PBX3;PBX3	ENST00000497091.1;ENST00000373483.2;ENST00000491787.2;ENST00000492314.2	-1.39338	-1.35747	-7.49156	5.92225e-06	0.00910041	4.26479	-0.190537
cg00335219	chr16	86012305	-	NA			-1.34385	-1.99138	-7.48999	5.93508e-06	0.00910041	4.26282	-0.146136
cg08949974	chr4	40632860	+	NA	RBM47;RBM47;RBM47;RBM47;RBM47;RBM47;RBM47;RBM47;RBM47;RBM47;RBM47	ENST00000514782.1;ENST00000515053.1;ENST00000505414.1;ENST00000511598.1;ENST00000511902.1;ENST00000514014.1;ENST00000505414.1;ENST00000511598.1;ENST00000513044.1;ENST00000510871.1;ENST00000319592.4	-1.49883	-1.29153	-7.48824	5.9495e-06	0.00910041	4.26062	-0.204402
cg05759347	chr1	243416723	-	0.025174	CEP170;CEP170;CEP170;CEP170;CEP170;CEP170;CEP170;CEP170;CEP170	ENST00000523424.1;ENST00000532008.2;ENST00000424081.2;ENST00000522522.1;ENST00000523581.1;ENST00000522191.1;ENST00000366542.1;ENST00000366544.1;ENST00000522995.1	-1.23653	-2.0027	-7.48804	5.95106e-06	0.00910041	4.26038	-0.132911
cg06733794	chr10	123922970	-	0.043837	TACC2;TACC2;TACC2;TACC2;TACC2;TACC2;TACC2;TACC2;TACC2	ENST00000369004.3;ENST00000260733.3;ENST00000368999.1;ENST00000360561.3;ENST00000360561.3;ENST00000493951.1;ENST00000369001.1;ENST00000492237.1;ENST00000369000.1	0.854569	-1.90098	7.48786	5.95261e-06	0.00910041	4.26015	0.0988584
cg20557202	chr19	17982930	+	NA	SLC5A5;SLC5A5	ENST00000222248.2;ENST00000222248.2	-0.683981	-2.77349	-7.48637	5.96481e-06	0.00910041	4.25829	-0.051738
cg18862566	chr6	45391916	+	0.191643			-1.00931	-1.68316	-7.48624	5.96588e-06	0.00910041	4.25812	-0.123519
cg03605420	chr5	74162809	-	NA	FAM169A;FAM169A;FAM169A;FAM169A;FAM169A	ENST00000506954.1;ENST00000510609.1;ENST00000514200.1;ENST00000510496.1;ENST00000513277.1	-0.960577	-1.62757	-7.48603	5.96762e-06	0.00910041	4.25786	-0.120991
cg02555368	chr21	40123882	+	NA	LINC00114;LINC00114;TMPRSS3	ENST00000426607.1;ENST00000442549.1;ENST00000553129.1	-1.34451	-1.94606	-7.4854	5.97282e-06	0.00910041	4.25707	-0.148725
cg21674153	chr18	29264051	-	0.444082			-1.30337	-2.55901	-7.4837	5.98688e-06	0.00910041	4.25493	-0.110341
cg08076266	chr2	120190202	-	NA	TMEM37	ENST00000465296.1	-1.00193	-1.16617	-7.4834	5.98932e-06	0.00910041	4.25456	-0.151341
cg26036626	chr1	16085597	-	NA	FBLIM1;FBLIM1;FBLIM1;FBLIM1;FBLIM1;FBLIM1;FBLIM1;FBLIM1;FBLIM1;FBLIM1;FBLIM1;FBLIM1	ENST00000496928.2;ENST00000508310.1;ENST00000510393.1;ENST00000430076.1;ENST00000375771.1;ENST00000510929.1;ENST00000502638.1;ENST00000375766.3;ENST00000400773.1;ENST00000483633.2;ENST00000502739.1;ENST00000431771.2	0.877022	-0.566879	7.48162	6.00405e-06	0.00910041	4.25233	0.144893
cg16435539	chr3	39851009	+	0.381279	MYRIP;MYRIP;MYRIP;MYRIP;MYRIP	ENST00000396217.3;ENST00000475082.1;ENST00000302541.6;ENST00000425621.1;ENST00000444716.1	0.978855	-1.3175	7.47955	6.0213e-06	0.00910041	4.24973	0.136547
cg23039660	chr4	1005884	+	NA	FGFRL1;FGFRL1;FGFRL1;FGFRL1;FGFRL1;FGFRL1;FGFRL1	ENST00000398484.2;ENST00000264748.6;ENST00000510644.1;ENST00000504138.1;ENST00000512174.1;ENST00000507339.1;ENST00000542622.1	0.775258	-1.29809	7.47748	6.03849e-06	0.00910041	4.24714	0.109155
cg10449426	chr2	160457363	-	NA	BAZ2B;BAZ2B;BAZ2B;BAZ2B;BAZ2B;BAZ2B;BAZ2B	ENST00000483316.1;ENST00000437839.1;ENST00000541068.2;ENST00000355831.2;ENST00000392782.1;ENST00000392783.2;ENST00000552327.1	0.934535	2.66351	7.47678	6.04434e-06	0.00910041	4.24626	0.0758131
cg14044640	chr7	27187560	+	0.0128	HOXA6;HOXA-AS3;HOXA6;HOXA-AS3;HOXA6;HOXA3;HOXA3;HOXA-AS3;HOXA-AS3	ENST00000521478.1;ENST00000518947.2;ENST00000498652.1;ENST00000521231.1;ENST00000222728.3;ENST00000518451.1;ENST00000467897.2;ENST00000518848.1;ENST00000521197.1	-1.7382	-2.71639	-7.47288	6.07696e-06	0.00910041	4.24137	-0.1562
cg11984161	chr19	35757015	-	NA			0.779026	1.50289	7.47253	6.07992e-06	0.00910041	4.24092	0.103916
cg19628988	chr5	139040928	+	NA	CXXC5;CXXC5;CXXC5;CXXC5;CXXC5;CXXC5;CXXC5;CXXC5;CXXC5;CXXC5	ENST00000502295.1;ENST00000504944.1;ENST00000302517.3;ENST00000507139.1;ENST00000504844.1;ENST00000502336.1;ENST00000520967.1;ENST00000511048.1;ENST00000512816.1;ENST00000509238.1	-1.54359	-1.72763	-7.47133	6.09e-06	0.00910041	4.23942	-0.189286
cg08324090	chr17	7253189	+	NA	ACAP1;ACAP1;ACAP1;ACAP1;ACAP1	ENST00000570439.1;ENST00000571471.1;ENST00000570504.1;ENST00000574499.1;ENST00000575415.1	-1.15692	-0.0820155	-7.46912	6.10868e-06	0.00910041	4.23664	-0.196817
cg23327483	chr22	24110105	-	NA	CHCHD10;MMP11;MMP11;MMP11;CHCHD10;CHCHD10;CHCHD10;CHCHD10;CHCHD10;CHCHD10;CHCHD10;CHCHD10	ENST00000523865.1;ENST00000465385.1;ENST00000477567.1;ENST00000489582.1;ENST00000521886.1;ENST00000517886.1;ENST00000401675.3;ENST00000484558.2;ENST00000517886.1;ENST00000401675.3;ENST00000484558.2;ENST00000520222.1	0.707489	-2.62196	7.46364	6.15511e-06	0.00910041	4.22976	0.0589319
cg24431515	chr11	290447	+	0.057991	ATHL1;ATHL1;ATHL1;ATHL1	ENST00000409655.1;ENST00000529087.1;ENST00000476372.1;ENST00000474221.1	1.29037	2.96455	7.46149	6.17343e-06	0.00910041	4.22705	0.0886327
cg02264459	chr16	3199771	-	NA			-1.76914	-1.57223	-7.46068	6.18037e-06	0.00910041	4.22603	-0.2259
cg21864430	chr12	13252361	-	NA			-1.31331	-1.56625	-7.46017	6.18473e-06	0.00910041	4.22539	-0.16638
cg00183786	chr2	71817620	-	0.005051	DYSF;DYSF;DYSF	ENST00000475076.1;ENST00000479049.1;ENST00000493767.1	1.02007	2.56471	7.4591	6.19385e-06	0.00910041	4.22405	0.0839713
cg13768937	chr5	149018181	-	0.0147			0.763613	1.90424	7.45879	6.19655e-06	0.00910041	4.22366	0.0864354
cg22144878	chr18	29523277	-	NA	TRAPPC8	ENST00000283351.4	1.47599	-0.45331	7.45868	6.19745e-06	0.00910041	4.22353	0.243858
cg13158784	chr15	66910141	-	NA			-1.24498	-2.0703	-7.45842	6.19971e-06	0.00910041	4.22319	-0.13643
cg09183781	chr22	44464723	-	NA	PARVB	ENST00000404989.1	-1.09376	-1.67884	-7.45442	6.23414e-06	0.00910041	4.21816	-0.137326
cg04846203	chr1	167690438	-	NA	MPZL1;MPZL1;MPZL1;MPZL1;MPZL1;MPZL1;MPZL1	ENST00000487858.1;ENST00000487858.1;ENST00000464954.1;ENST00000448405.1;ENST00000392121.3;ENST00000465787.1;ENST00000474859.1	-1.50933	-1.74589	-7.45363	6.24092e-06	0.00910041	4.21717	-0.182197
cg05783223	chr1	27961334	-	NA	FGR;FGR;FGR	ENST00000475472.1;ENST00000545953.1;ENST00000374005.3	-0.765538	-1.96434	-7.45247	6.25095e-06	0.00910041	4.21571	-0.0853546
cg09149842	chr20	31351091	-	NA	DNMT3B;DNMT3B;DNMT3B;DNMT3B;DNMT3B	ENST00000328111.2;ENST00000353855.2;ENST00000443239.2;ENST00000456297.1;ENST00000375623.4	-0.790779	-2.64558	-7.45043	6.26868e-06	0.00910041	4.21314	-0.0651199
cg26896911	chr3	45986498	-	NA	CXCR6;CXCR6;CXCR6;CXCR6;FYCO1	ENST00000438735.1;ENST00000304552.4;ENST00000458629.1;ENST00000457814.1;ENST00000438446.1	0.826207	2.30284	7.44439	6.32133e-06	0.00910041	4.20553	0.0810246
cg02231309	chr18	3661445	+	0.231941			-1.70173	-1.06846	-7.44437	6.32152e-06	0.00910041	4.20551	-0.246254
cg20198183	chr10	49832794	+	NA	RP11-534L6.5;ARHGAP22	ENST00000514425.1;ENST00000464445.1	0.801036	2.37456	7.44139	6.3476e-06	0.00910041	4.20176	0.075444
cg27506390	chr3	185540270	-	NA	IGF2BP2;IGF2BP2;IGF2BP2;IGF2BP2;IGF2BP2	ENST00000421047.2;ENST00000466214.1;ENST00000493302.1;ENST00000461957.1;ENST00000466476.1	-1.01408	-0.958522	-7.44049	6.35558e-06	0.00910041	4.20062	-0.158169
cg18424115	chr14	24768909	-	NA	DHRS1;DHRS1;DHRS1;DHRS1;DHRS1;DHRS1;DHRS1;DHRS1;DHRS1;DHRS1;DHRS1;C14orf21;C14orf21;DHRS1	ENST00000561273.1;ENST00000560991.1;ENST00000558114.1;ENST00000558340.1;ENST00000288111.7;ENST00000558340.1;ENST00000560991.1;ENST00000561273.1;ENST00000558114.1;ENST00000288111.7;ENST00000396813.1;ENST00000267425.3;ENST00000396802.3;ENST00000559483.1	1.11716	-1.18235	7.44022	6.35794e-06	0.00910041	4.20028	0.167227
cg21097090	chr5	118693764	-	NA	TNFAIP8	ENST00000388882.5	0.860786	1.30362	7.4381	6.37662e-06	0.00910041	4.19762	0.121438
cg24814707	chr4	57035957	+	0.30766	KIAA1211	ENST00000264229.6	0.757544	2.73069	7.43794	6.37805e-06	0.00910041	4.19741	0.0619686
cg00815093	chr17	1957390	-	NA	HIC1;HIC1;HIC1	ENST00000399849.2;ENST00000574370.1;ENST00000571875.1	1.10475	-1.65303	7.4365	6.39076e-06	0.00910041	4.1956	0.139258
cg09395844	chr11	36020643	+	NA	LDLRAD3	ENST00000532490.1	0.692727	2.11123	7.4341	6.41212e-06	0.00910041	4.19257	0.0728016
cg00404025	chr10	49892741	-	NA	WDFY4	ENST00000360890.2	-1.14696	-1.62097	-7.43062	6.44307e-06	0.00910041	4.18819	-0.144271
cg02298220	chr20	35914908	+	NA			0.766602	1.7938	7.42768	6.46942e-06	0.00910041	4.18447	0.0908544
cg00182149	chr19	18760578	+	NA			-1.3242	-1.88346	-7.42743	6.47167e-06	0.00910041	4.18416	-0.148038
cg13586889	chr2	173293811	+	NA	ITGA6;ITGA6;AC078883.4	ENST00000412899.1;ENST00000409532.1;ENST00000441212.1	-0.801901	-0.977706	-7.42685	6.47689e-06	0.00910041	4.18342	-0.123783
cg06036912	chr16	3068340	-	NA	CLDN6;CLDN6;CLDN6;TNFRSF12A	ENST00000396925.1;ENST00000572154.1;ENST00000328796.4;ENST00000573001.1	-0.818799	-1.97975	-7.42496	6.49392e-06	0.00910041	4.18103	-0.0920737
cg25025181	chr1	246378510	-	NA	SMYD3;SMYD3	ENST00000492487.1;ENST00000462422.1	-1.90806	-1.35564	-7.42456	6.49755e-06	0.00910041	4.18053	-0.25825
cg17256506	chr10	28593236	-	NA	MPP7	ENST00000445954.2	-1.38607	-1.86582	-7.42397	6.50282e-06	0.00910041	4.17979	-0.156321
cg20645074	chr12	49182479	+	NA	ADCY6;RP11-579D7.4;RP11-579D7.4	ENST00000550422.1;ENST00000547774.1;ENST00000549864.1	-1.34571	-1.23459	-7.42159	6.52431e-06	0.00910041	4.17679	-0.190281
cg14510831	chr4	15236131	-	NA	RP11-665G4.1	ENST00000502344.1	-1.47513	-1.4973	-7.42056	6.53368e-06	0.00910041	4.17548	-0.190863
cg08191490	chr6	112546178	+	NA			0.608424	2.2149	7.41674	6.56841e-06	0.00910041	4.17066	0.0640419
cg09379044	chr4	103702006	-	NA			-0.789951	1.93271	-7.41653	6.57035e-06	0.00910041	4.17039	-0.0884406
cg14732699	chr8	128750039	-	NA	MYC;MYC;MYC	ENST00000259523.6;ENST00000454617.3;ENST00000520751.1	1.03943	-0.938038	7.41564	6.57847e-06	0.00910041	4.16926	0.163224
cg24694326	chr1	151162561	+	NA	VPS72;VPS72;VPS72;VPS72;VPS72;VPS72;VPS72;VPS72	ENST00000471423.1;ENST00000354473.4;ENST00000491094.1;ENST00000368892.4;ENST00000491094.1;ENST00000496809.1;ENST00000471423.1;ENST00000463470.1	0.897047	-1.69329	7.41432	6.5905e-06	0.00910041	4.1676	0.110454
cg08995662	chr19	17137689	+	NA	CPAMD8	ENST00000443236.1	0.699768	-1.03437	7.4138	6.59534e-06	0.00910041	4.16693	0.106321
cg08229018	chr4	119274133	-	NA	PRSS12;PRSS12	ENST00000296498.3;ENST00000296498.3	0.581475	-0.0835458	7.4137	6.59623e-06	0.00910041	4.16681	0.100331
cg22698272	chr1	221054615	+	NA	HLA-AS1;HLX;HLX;HLX	ENST00000552026.1;ENST00000427693.1;ENST00000549319.1;ENST00000549319.1	-0.883085	-0.236626	-7.41356	6.59748e-06	0.00910041	4.16664	-0.151263
cg14023350	chr14	89631066	-	NA			-1.16149	-1.13552	-7.41305	6.60216e-06	0.00910041	4.16599	-0.170446
cg02668708	chr9	139010494	-	NA	C9orf69;C9orf69;C9orf69;C9orf69;C9orf69;C9orf69;C9orf69	ENST00000418388.1;ENST00000561457.1;ENST00000447934.1;ENST00000418388.1;ENST00000561457.1;ENST00000557985.2;ENST00000448040.2	1.02824	-2.03086	7.4115	6.61642e-06	0.00910041	4.16403	0.113992
cg11721361	chr1	145139908	+	0.18893			-1.11976	-2.38788	-7.41021	6.62832e-06	0.00910041	4.1624	-0.105652
cg08545593	chr20	57582856	+	NA	CTSZ;CTSZ;CTSZ;CTSZ	ENST00000488395.1;ENST00000472025.1;ENST00000503833.2;ENST00000217131.5	-1.93532	-1.34306	-7.40854	6.64369e-06	0.00910041	4.16029	-0.264538
cg27555392	chr1	16679092	-	0.350494	FBXO42;C1orf144;C1orf144	ENST00000375592.3;ENST00000475078.1;ENST00000475078.1	1.01135	-1.37508	7.40741	6.65408e-06	0.00910041	4.15886	0.140925
cg15635480	chr20	35090169	+	NA	DLGAP4;DLGAP4;DLGAP4;DLGAP4;DLGAP4;DLGAP4;DLGAP4	ENST00000340491.4;ENST00000340491.4;ENST00000475894.1;ENST00000482872.1;ENST00000495241.1;ENST00000491207.1;ENST00000482037.1	0.580944	0.298107	7.40636	6.66384e-06	0.00910041	4.15753	0.0993225
cg20450459	chr7	30919052	-	NA	INMT-FAM188B	ENST00000458257.1	0.755074	1.47845	7.40529	6.67378e-06	0.00910041	4.15617	0.101587
cg15085899	chr12	125003064	+	0.0137	NCOR2;NCOR2;NCOR2;NCOR2;NCOR2	ENST00000420698.1;ENST00000404621.1;ENST00000404121.2;ENST00000542565.1;ENST00000458234.1	-2.789	-0.911029	-7.40353	6.6901e-06	0.00910041	4.15395	-0.399726
cg23848683	chr1	15611382	+	NA			0.647886	2.3642	7.40207	6.70374e-06	0.00910041	4.1521	0.0618033
cg22267664	chr20	58569181	-	NA	CDH26	ENST00000497614.1	-1.06278	-1.74144	-7.40162	6.70786e-06	0.00910041	4.15154	-0.12919
cg20370152	chr2	179316706	-	NA	PRKRA;PRKRA;PRKRA;PRKRA;PRKRA;PRKRA;PRKRA;PRKRA;PRKRA;DFNB59;PRKRA;DFNB59;DFNB59	ENST00000448279.1;ENST00000460433.1;ENST00000432031.2;ENST00000487082.1;ENST00000457633.1;ENST00000466165.1;ENST00000438687.3;ENST00000463882.1;ENST00000325748.4;ENST00000409117.3;ENST00000470200.1;ENST00000437056.1;ENST00000375129.4	-1.13052	-1.97005	-7.39985	6.72442e-06	0.00910041	4.14929	-0.122992
cg25365958	chr13	42615991	+	NA	DGKH	ENST00000540693.1	-0.906941	-0.300594	-7.39907	6.73172e-06	0.00910041	4.1483	-0.15383
cg24409123	chr9	134143972	+	NA			0.8039	1.90229	7.39887	6.73359e-06	0.00910041	4.14805	0.09425
cg01220680	chr20	866011	+	0.0293			-1.44873	-1.15809	-7.39773	6.74424e-06	0.00910041	4.14661	-0.203371
cg17110349	chr20	61554899	-	NA	DIDO1;DIDO1;DIDO1;DIDO1;DIDO1	ENST00000354665.4;ENST00000370368.1;ENST00000395343.1;ENST00000266070.4;ENST00000370371.4	0.867862	1.95089	7.39712	6.75e-06	0.00910041	4.14584	0.0963902
cg19816519	chr1	82083207	-	NA	RP5-837I24.4;LPHN2;LPHN2;LPHN2	ENST00000430748.1;ENST00000473719.1;ENST00000370721.1;ENST00000469377.1	-0.810213	0.593303	-7.39522	6.76785e-06	0.00910041	4.14343	-0.133772
cg05062674	chr16	89882627	-	0.012351	FANCA;FANCA;FANCA;FANCA;FANCA	ENST00000566889.1;ENST00000567883.1;ENST00000566889.1;ENST00000567943.1;ENST00000565582.1	1.00842	-1.42754	7.39424	6.77709e-06	0.00910041	4.14219	0.138152
cg03834968	chr8	71381197	-	0.354603			-1.50677	-0.152406	-7.39402	6.77922e-06	0.00910041	4.1419	-0.252488
cg24621362	chr12	6492890	-	0.030192	LTBR;LTBR;LTBR;LTBR;LTBR;LTBR;LTBR;LTBR;LTBR;LTBR	ENST00000228918.4;ENST00000540343.1;ENST00000536876.1;ENST00000535739.1;ENST00000543190.1;ENST00000545445.1;ENST00000544454.1;ENST00000541102.1;ENST00000546296.1;ENST00000542830.1	-1.34827	-1.6334	-7.39361	6.78304e-06	0.00910041	4.14139	-0.169549
cg03830429	chr14	56049936	+	NA	KTN1;KTN1;KTN1;KTN1;KTN1;KTN1;KTN1;KTN1	ENST00000557267.1;ENST00000395309.3;ENST00000555498.1;ENST00000438792.2;ENST00000395314.3;ENST00000459737.1;ENST00000395308.1;ENST00000554567.1	-0.593856	-0.399667	-7.3916	6.80203e-06	0.00910041	4.13884	-0.100888
cg20738334	chr10	28593298	+	NA	MPP7	ENST00000445954.2	-1.24859	-1.26667	-7.38833	6.83305e-06	0.00910041	4.1347	-0.174853
cg01805920	chr16	30007594	-	NA	INO80E;INO80E;HIRIP3;HIRIP3;INO80E;INO80E;HIRIP3;HIRIP3;HIRIP3;HIRIP3;INO80E;INO80E;INO80E;INO80E;INO80E;INO80E;INO80E;INO80E;INO80E;INO80E;INO80E;INO80E;INO80E;INO80E;INO80E;HIRIP3;HIRIP3;HIRIP3;INO80E;INO80E;INO80E	ENST00000563197.1;ENST00000563197.1;ENST00000279392.3;ENST00000279392.3;ENST00000304516.7;ENST00000304516.7;ENST00000563680.1;ENST00000565996.1;ENST00000564026.1;ENST00000563053.1;ENST00000380503.7;ENST00000380503.7;ENST00000569957.1;ENST00000567254.1;ENST00000567254.1;ENST00000568043.1;ENST00000568043.1;ENST00000567065.1;ENST00000567065.1;ENST00000567705.1;ENST00000567705.1;ENST00000567987.1;ENS…	0.621866	-2.558	7.3877	6.83907e-06	0.00910041	4.1339	0.0548493
cg19553869	chr11	66034926	+	NA	KLC2;KLC2;KLC2;KLC2;RAB1B;RAB1B;RAB1B;RAB1B;KLC2	ENST00000394065.2;ENST00000394067.2;ENST00000417856.1;ENST00000316924.5;ENST00000311481.6;ENST00000527397.1;ENST00000314965.8;ENST00000394080.2;ENST00000394078.1	-1.57738	-1.40824	-7.38734	6.84251e-06	0.00910041	4.13344	-0.207619
cg13576746	chr3	190335248	-	NA			-0.995454	-1.76564	-7.38715	6.84434e-06	0.00910041	4.1332	-0.118128
cg23869743	chr10	99611477	+	NA			-1.29577	-1.69645	-7.38402	6.87418e-06	0.00910041	4.12923	-0.15737
cg21355015	chr6	6712998	+	NA	RP1-80N2.2	ENST00000432823.1	-1.02898	-2.22044	-7.37981	6.91463e-06	0.00910041	4.12389	-0.102573
cg11225642	chr1	229366265	-	NA			-1.00478	-1.0456	-7.37942	6.91844e-06	0.00910041	4.12339	-0.152184
cg19010136	chr1	159220259	+	NA			0.706223	1.70709	7.37801	6.93203e-06	0.00910041	4.1216	0.0855716
cg20011531	chr16	3647606	+	NA	SLX4	ENST00000466154.1	-1.27809	-1.1525	-7.37799	6.93223e-06	0.00910041	4.12158	-0.187093
cg03584693	chr3	101280436	+	NA	RG9MTD1;RG9MTD1	ENST00000309922.6;ENST00000495642.1	0.826611	0.543119	7.37739	6.93804e-06	0.00910041	4.12081	0.137093
cg21798896	chr5	67628524	+	NA			-1.31474	-1.1717	-7.37496	6.96153e-06	0.00910041	4.11773	-0.190019
cg17187287	chr4	115519593	+	0.018149	UGT8;UGT8	ENST00000507710.1;ENST00000310836.6	-1.61549	-1.61686	-7.37404	6.9705e-06	0.00910041	4.11656	-0.203326
cg23288368	chr5	35213274	+	NA	PRLR;PRLR;PRLR;PRLR;PRLR	ENST00000504500.1;ENST00000508107.1;ENST00000515839.1;ENST00000382002.5;ENST00000342362.5	0.688818	1.47893	7.37319	6.97872e-06	0.00910041	4.11549	0.0923916
cg09387117	chr2	206565228	+	NA	NRP2	ENST00000464003.1	-1.28314	-1.10391	-7.37237	6.9867e-06	0.00910041	4.11444	-0.190149
cg12381337	chr1	198628084	+	NA	RP11-553K8.5;PTPRC;PTPRC;PTPRC	ENST00000566394.1;ENST00000462363.2;ENST00000529828.1;ENST00000391970.3	1.24331	2.06594	7.37199	6.99041e-06	0.00910041	4.11396	0.135201
cg24673115	chr14	24747323	+	NA			-1.49196	-1.57053	-7.36825	7.02697e-06	0.00910041	4.10921	-0.184621
cg07499546	chr1	40839445	-	NA	SMAP2;SMAP2;SMAP2;SMAP2	ENST00000372708.1;ENST00000372718.3;ENST00000372718.3;ENST00000435168.1	0.989928	-1.22098	7.36763	7.03303e-06	0.00910041	4.10842	0.145469
cg22333313	chr3	10335001	+	NA	GHRL;GHRL;GHRL;GHRL;SEC13	ENST00000430179.1;ENST00000429122.1;ENST00000425479.1;ENST00000335542.8;ENST00000492602.1	-1.45999	-1.54792	-7.36636	7.04556e-06	0.00910041	4.1068	-0.186609
cg10907086	chr16	25018046	+	NA	ARHGAP17;ARHGAP17;ARHGAP17	ENST00000575975.1;ENST00000575447.1;ENST00000573449.1	-1.15886	-0.805944	-7.36458	7.06306e-06	0.00910041	4.10454	-0.182171
cg14797308	chr1	167298119	+	NA	POU2F1;POU2F1;POU2F1;POU2F1;POU2F1;POU2F1;POU2F1;POU2F1;POU2F1;POU2F1	ENST00000367862.5;ENST00000560232.1;ENST00000557874.1;ENST00000559038.1;ENST00000557909.1;ENST00000442313.1;ENST00000492850.1;ENST00000367865.1;ENST00000271411.4;ENST00000420254.3	-1.44563	-1.42692	-7.36331	7.07553e-06	0.00910041	4.10293	-0.189411
cg23627134	chr2	143886375	+	NA	ARHGAP15;ARHGAP15;ARHGAP15	ENST00000295095.6;ENST00000552641.1;ENST00000409869.1	0.640578	-2.65825	7.36284	7.08026e-06	0.00910041	4.10232	0.0535619
cg17319007	chr14	92414300	-	NA	FBLN5;FBLN5;FBLN5;FBLN5;FBLN5;FBLN5;FBLN5;FBLN5	ENST00000554468.1;ENST00000556154.1;ENST00000557462.1;ENST00000267620.10;ENST00000557088.1;ENST00000342058.4;ENST00000557570.1;ENST00000554468.1	-1.52691	-0.579888	-7.36113	7.09711e-06	0.00910041	4.10016	-0.246939
cg09222192	chr17	56582628	+	NA			-1.20976	-2.44945	-7.36027	7.10562e-06	0.00910041	4.09907	-0.106305
cg15852709	chr1	212611013	-	NA	NENF;NENF	ENST00000479589.1;ENST00000473900.1	0.797587	2.25038	7.35759	7.13231e-06	0.00910041	4.09565	0.0790533
cg12787553	chr20	57583188	+	0.011729	CTSZ;CTSZ;CTSZ	ENST00000472025.1;ENST00000503833.2;ENST00000217131.5	-1.66706	-1.32484	-7.35747	7.13349e-06	0.00910041	4.0955	-0.227824
cg12888271	chr17	76781231	+	0.086183			0.841088	2.35914	7.35738	7.13437e-06	0.00910041	4.09539	0.0783626
cg01044293	chr2	173296469	+	NA	ITGA6;ITGA6	ENST00000412899.1;ENST00000409532.1	-0.850105	-1.53641	-7.35532	7.15488e-06	0.00910041	4.09277	-0.1123
cg08087894	chr5	17266265	+	NA	BASP1;BASP1	ENST00000322611.3;ENST00000447228.2	0.811722	2.64492	7.35453	7.16279e-06	0.00910041	4.09176	0.0660033
cg07355935	chr4	141559263	-	NA			0.779694	-1.61087	7.35303	7.17783e-06	0.00910041	4.08985	0.0948628
cg17193974	chr5	118664518	+	NA	TNFAIP8	ENST00000388882.5	0.721596	1.56958	7.35197	7.18851e-06	0.00910041	4.08849	0.0950509
cg03042792	chr2	119683223	+	0.14538			-1.25994	-0.538262	-7.35041	7.20418e-06	0.00910041	4.08651	-0.206797
cg06052905	chr20	1722502	-	0.139458			-1.16611	-2.16548	-7.34883	7.22012e-06	0.00910041	4.08449	-0.118052
cg04510871	chr14	60337474	+	NA	RTN1;RTN1;RTN1	ENST00000267484.5;ENST00000267484.5;ENST00000433623.2	1.03205	-2.33707	7.34673	7.24133e-06	0.00910041	4.08182	0.0988082
cg25038040	chr12	112202363	-	NA			-0.593785	-0.891974	-7.34621	7.24654e-06	0.00910041	4.08116	-0.0932681
cg26110883	chr14	105953088	+	NA	CRIP1;AL928654.7;CRIP1;CRIP1;CRIP1;CRIP1;CRIP1;CRIP1;AL928654.7;AL928654.7;CRIP1;AL928654.7	ENST00000460900.1;ENST00000477724.2;ENST00000330233.7;ENST00000330233.7;ENST00000496700.1;ENST00000496700.1;ENST00000461556.1;ENST00000409393.2;ENST00000547940.1;ENST00000553228.1;ENST00000392531.3;ENST00000550554.1	-1.13177	-1.47934	-7.34114	7.29811e-06	0.00910041	4.0747	-0.149059
cg06813127	chr3	188014924	+	NA	LPP;LPP;LPP;LPP;LPP;LPP;LPP;LPP;LPP;LPP;LPP	ENST00000448637.1;ENST00000416784.1;ENST00000430340.1;ENST00000414139.1;ENST00000454789.1;ENST00000426274.1;ENST00000420410.1;ENST00000443217.1;ENST00000312675.4;ENST00000543006.1;ENST00000457242.1	-1.41684	-0.968758	-7.33802	7.32999e-06	0.00910041	4.07072	-0.215073
cg20417953	chr17	72426797	-	NA	GPRC5C;GPRC5C;GPRC5C;GPRC5C	ENST00000392627.1;ENST00000342648.4;ENST00000481232.1;ENST00000262616.2	-1.1797	-1.44047	-7.33549	7.35593e-06	0.00910041	4.0675	-0.156165
cg10289269	chr12	123752916	+	NA	CDK2AP1;CDK2AP1;CDK2AP1;CDK2AP1;CDK2AP1	ENST00000538446.1;ENST00000535979.1;ENST00000544658.1;ENST00000542174.1;ENST00000535796.1	-0.915321	-2.00859	-7.33443	7.36686e-06	0.00910041	4.06615	-0.100055
cg01649081	chr9	100866882	+	0.282067	TRIM14;TRIM14	ENST00000478401.1;ENST00000311688.6	-1.52201	-1.81403	-7.33315	7.38014e-06	0.00910041	4.0645	-0.176601
cg17263012	chr8	8646938	-	NA	MFHAS1;MFHAS1;MFHAS1	ENST00000521881.1;ENST00000520715.1;ENST00000520091.1	-1.00707	-2.2705	-7.33263	7.38543e-06	0.00910041	4.06385	-0.101824
cg25728685	chr6	28351148	+	NA			-2.20146	-0.0816008	-7.33242	7.38763e-06	0.00910041	4.06358	-0.358025
cg13750061	chr11	118214845	+	NA	CD3D;CD3G;CD3D;CD3G;CD3G;CD3G;CD3G;CD3D	ENST00000526561.1;ENST00000533462.1;ENST00000529594.1;ENST00000532917.1;ENST00000292144.4;ENST00000528540.1;ENST00000532903.1;ENST00000300692.4	1.25891	2.13634	7.33214	7.39053e-06	0.00910041	4.06322	0.134428
cg20589873	chr22	46629368	+	NA	PPARA;PPARA	ENST00000434345.2;ENST00000535613.1	-1.45559	-1.05844	-7.33018	7.41081e-06	0.00910041	4.06072	-0.215439
cg19381374	chr1	108440322	-	NA	VAV3;VAV3	ENST00000469325.1;ENST00000530671.1	-0.94541	-2.39407	-7.32958	7.41707e-06	0.00910041	4.05995	-0.0836759
cg13795831	chr20	57582706	+	NA	CTSZ;CTSZ;CTSZ;CTSZ	ENST00000488395.1;ENST00000472025.1;ENST00000503833.2;ENST00000217131.5	-1.31247	0.0980699	-7.32859	7.42733e-06	0.00910041	4.05869	-0.221673
cg01718742	chr16	62070184	-	NA	CDH8;CDH8	ENST00000299345.5;ENST00000299345.5	-1.65033	-1.00638	-7.32772	7.43643e-06	0.00910041	4.05757	-0.241252
cg03566479	chr2	24307957	+	NA	TP53I3;TP53I3;TP53I3;TP53I3;TP53I3;TP53I3;TP53I3;TP53I3;TP53I3;AC008073.6;AC008073.6;AC008073.6;AC008073.6	ENST00000238721.4;ENST00000238721.4;ENST00000335934.4;ENST00000413037.1;ENST00000407482.1;ENST00000417886.1;ENST00000335934.4;ENST00000470636.1;ENST00000313482.4;ENST00000469867.1;ENST00000461972.1;ENST00000486967.1;ENST00000468799.1	-1.04368	-2.11843	-7.32724	7.44141e-06	0.00910041	4.05696	-0.107589
cg00968301	chr13	43965336	-	0.364682			-1.71019	-1.61981	-7.32699	7.44403e-06	0.00910041	4.05664	-0.20948
cg12900931	chr11	3400491	+	NA	ZNF195;ZNF195;ZNF195;ZNF195;ZNF195;ZNF195;ZNF195;ZNF195;ZNF195;ZNF195;ZNF195;ZNF195;ZNF195;ZNF195;ZNF195;ZNF195;ZNF195;ZNF195	ENST00000427810.2;ENST00000526501.1;ENST00000525313.1;ENST00000005082.9;ENST00000534569.1;ENST00000524857.1;ENST00000438262.2;ENST00000530643.1;ENST00000528796.1;ENST00000529085.1;ENST00000528218.1;ENST00000528410.1;ENST00000354599.6;ENST00000526601.1;ENST00000533036.1;ENST00000527386.1;ENST00000399602.4;ENST00000429541.2	0.695536	-1.74695	7.32627	7.45146e-06	0.00910041	4.05573	0.0850001
cg15635485	chr14	106331018	+	NA	IGHJ5;IGHJ4;IGHJ3	ENST00000488476.1;ENST00000461719.1;ENST00000463911.1	-1.36752	-1.0523	-7.32482	7.46662e-06	0.00910041	4.05388	-0.202359
cg02679026	chr5	137330883	+	NA			-1.29652	-1.14378	-7.32329	7.48271e-06	0.00910041	4.05192	-0.187797
cg21666075	chr20	17732173	-	NA			0.795881	2.00171	7.3215	7.5014e-06	0.00910041	4.04964	0.0870928
cg15839214	chr19	40319211	-	NA	DYRK1B	ENST00000348817.3	0.881007	2.63193	7.31953	7.52221e-06	0.00910041	4.04711	0.0747006
cg26794034	chr11	107695825	+	0.237142	SLC35F2;SLC35F2;SLC35F2	ENST00000524991.1;ENST00000265836.7;ENST00000375682.4	-1.2198	-1.91229	-7.31738	7.54489e-06	0.00910041	4.04436	-0.135187
cg20623601	chr2	46526843	-	NA	EPAS1;EPAS1	ENST00000460015.1;ENST00000467888.1	-1.11353	-2.45662	-7.31677	7.55129e-06	0.00910041	4.04359	-0.101599
cg09318283	chr8	82146728	+	NA			-0.673137	0.246459	-7.31593	7.56025e-06	0.00910041	4.04251	-0.1146
cg08792630	chr6	108883909	-	0.026051			-1.39901	-1.07278	-7.3129	7.59232e-06	0.00910041	4.03865	-0.206728
cg03418616	chr11	70436735	-	NA			0.724965	1.96304	7.31245	7.59719e-06	0.00910041	4.03806	0.0809559
cg17744604	chr1	206946166	+	NA	IL10	ENST00000423557.1	-1.51824	-1.21664	-7.31233	7.59848e-06	0.00910041	4.03791	-0.216493
cg05279172	chr17	7113697	+	NA			0.641052	2.16166	7.31231	7.59862e-06	0.00910041	4.03789	0.0669216
cg04663158	chr12	121534431	+	NA			-1.11447	-2.01975	-7.3115	7.60727e-06	0.00910041	4.03685	-0.120283
cg09371693	chr12	57855541	-	NA	GLI1;GLI1;GLI1;GLI1;GLI1;GLI1	ENST00000532291.1;ENST00000228682.2;ENST00000546141.1;ENST00000544736.1;ENST00000528432.1;ENST00000530789.1	1.10936	-1.87919	7.3108	7.61472e-06	0.00910041	4.03596	0.123698
cg13409077	chr9	35618528	-	0.223716	CD72;CD72;CD72;CD72;CD72;CD72;CD72;CD72;CD72;CD72;CD72	ENST00000463720.1;ENST00000477364.1;ENST00000378431.1;ENST00000482121.1;ENST00000378430.3;ENST00000490239.1;ENST00000259633.4;ENST00000396759.1;ENST00000465754.1;ENST00000470387.1;ENST00000396757.1	-1.17808	-1.40598	-7.30977	7.62576e-06	0.00910041	4.03463	-0.158904
cg20348647	chr2	119725853	+	NA	MARCO;MARCO	ENST00000541757.1;ENST00000412481.1	-1.81641	-0.750499	-7.30708	7.65458e-06	0.00910041	4.03119	-0.282615
cg20198384	chr20	57267257	-	NA	NPEPL1;NPEPL1;NPEPL1;STX16-NPEPL1;STX16-NPEPL1	ENST00000356091.6;ENST00000529976.1;ENST00000527587.1;ENST00000413559.1;ENST00000530122.1	-1.087	-0.448995	-7.30656	7.6602e-06	0.00910041	4.03052	-0.180826
cg00394062	chr19	18601728	+	NA			0.943519	2.23277	7.30447	7.68261e-06	0.00910041	4.02786	0.0943813
cg01003399	chr15	40390240	+	NA			-1.3987	-1.60709	-7.3033	7.69523e-06	0.00910041	4.02636	-0.172178
cg19687422	chr5	140965298	+	NA	DIAPH1	ENST00000546094.1	-1.06922	0.125903	-7.30308	7.69759e-06	0.00910041	4.02608	-0.181904
cg11660304	chr16	29123391	+	NA	RRN3P2;RRN3P2	ENST00000564580.1;ENST00000427965.2	1.01883	2.33174	7.30098	7.7204e-06	0.00910041	4.02338	0.0969573
cg20293716	chr3	122514443	+	NA			-1.75547	-0.295726	-7.30056	7.72487e-06	0.00910041	4.02285	-0.287756
cg15892115	chr18	55102922	+	0.0142	ONECUT2;ONECUT2;ONECUT2	ENST00000262095.2;ENST00000491143.1;ENST00000262095.2	0.598164	-1.32065	7.30032	7.72754e-06	0.00910041	4.02253	0.0845402
cg10493058	chr2	8686931	-	0.011295	AC011747.3	ENST00000418358.1	-1.2107	-2.29503	-7.29695	7.76409e-06	0.00910041	4.01822	-0.123796
cg10139653	chr15	90608388	-	NA	ZNF710;ZNF710	ENST00000268154.4;ENST00000559419.1	-1.42563	-1.38259	-7.29588	7.77581e-06	0.00910041	4.01685	-0.192555
cg08862564	chr2	208395069	-	NA	AC007879.5;AC007879.5;CREB1;CREB1;CREB1;CREB1;CREB1;CREB1;CREB1;CREB1;CREB1;CREB1	ENST00000418850.1;ENST00000412387.1;ENST00000430624.1;ENST00000236996.3;ENST00000432329.2;ENST00000353267.3;ENST00000445803.1;ENST00000421139.1;ENST00000536726.1;ENST00000494094.1;ENST00000374397.4;ENST00000452474.1	0.659504	-1.18189	7.29584	7.77622e-06	0.00910041	4.0168	0.0964821
cg14583558	chr22	39704978	-	NA			-0.850383	-0.619125	-7.2933	7.80397e-06	0.00910041	4.01355	-0.141173
cg04408104	chr2	160106670	+	NA			-1.29687	-2.17776	-7.29322	7.80488e-06	0.00910041	4.01344	-0.13084
cg13140338	chr1	91317255	+	NA	RP4-665J23.2;RP4-665J23.1;RP4-665J23.1	ENST00000425185.1;ENST00000435649.1;ENST00000443802.1	0.997515	-0.665446	7.29255	7.81225e-06	0.00910041	4.01258	0.162892
cg26096813	chr6	116691478	-	NA	DSE;DSE;DSE	ENST00000359564.2;ENST00000331677.2;ENST00000430252.1	-1.53469	-1.29962	-7.29111	7.82803e-06	0.00910041	4.01074	-0.208827
cg24049880	chr1	161171211	-	NA	NDUFS2;NDUFS2;NDUFS2;NDUFS2;NDUFS2;NDUFS2;NDUFS2;NDUFS2;NDUFS2	ENST00000496553.1;ENST00000392179.4;ENST00000467295.1;ENST00000475570.1;ENST00000478866.1;ENST00000546154.1;ENST00000479948.1;ENST00000496133.1;ENST00000367993.3	-1.20827	-1.7834	-7.28696	7.87379e-06	0.00910041	4.00541	-0.144708
cg09108394	chr16	23850106	-	NA	PRKCB	ENST00000498739.1	1.13749	2.22559	7.28688	7.87476e-06	0.00910041	4.0053	0.113788
cg23753010	chr14	24042248	+	NA	JPH4	ENST00000544177.1	-0.822179	-2.19379	-7.28676	7.87602e-06	0.00910041	4.00516	-0.0833412
cg06571407	chr20	44746823	-	NA	CD40;CD40;CD40;CD40;CD40;CD40	ENST00000372285.3;ENST00000372276.3;ENST00000372278.2;ENST00000466205.1;ENST00000489304.1;ENST00000477696.1	-0.891114	-2.71797	-7.28664	7.87738e-06	0.00910041	4.005	-0.071162
cg10169971	chr6	83902988	+	0.04484	PGM3;RWDD2A;RWDD2A;PGM3;PGM3;PGM3;PGM3;PGM3;PGM3;PGM3;PGM3;PGM3;PGM3	ENST00000513973.1;ENST00000369724.3;ENST00000539997.1;ENST00000512866.1;ENST00000510258.1;ENST00000515333.1;ENST00000505470.1;ENST00000503094.1;ENST00000283977.4;ENST00000513973.1;ENST00000507554.1;ENST00000508748.1;ENST00000506587.1	1.0863	-0.796701	7.2863	7.88107e-06	0.00910041	4.00457	0.17097
cg18188739	chr1	2058941	+	NA	PRKCZ;PRKCZ;PRKCZ;PRKCZ;PRKCZ;PRKCZ;PRKCZ;PRKCZ;PRKCZ;PRKCZ	ENST00000466651.1;ENST00000400921.2;ENST00000495347.1;ENST00000461465.1;ENST00000470596.1;ENST00000496325.1;ENST00000482686.1;ENST00000486681.1;ENST00000470986.1;ENST00000470511.1	-1.19906	-1.68745	-7.28445	7.90158e-06	0.00910041	4.0022	-0.145778
cg12732907	chr2	233230438	+	0.0543			-0.852423	-2.02549	-7.28409	7.90564e-06	0.00910041	4.00173	-0.0924301
cg14138324	chr1	157259408	-	NA			0.771757	1.8673	7.28295	7.91832e-06	0.00910041	4.00026	0.0890641
cg23983167	chr8	86089007	+	NA	RP11-219B4.7;E2F5;RP11-219B4.7;E2F5;E2F5;E2F5	ENST00000562577.1;ENST00000418930.2;ENST00000566000.1;ENST00000256117.5;ENST00000416274.2;ENST00000519128.1	0.689161	-1.3792	7.28062	7.94425e-06	0.00910041	3.99728	0.0936825
cg27409651	chr11	61125001	+	NA	CYBASC3;CYBASC3;CYBASC3;CYBASC3;CYBASC3;CYBASC3;CYBASC3;CYBASC3;CYBASC3;CYBASC3;CYBASC3;CYBASC3;CYBASC3;CYBASC3;CYBASC3;CYBASC3;CYBASC3;CYBASC3;CYBASC3;CYBASC3	ENST00000539890.1;ENST00000535177.1;ENST00000542361.1;ENST00000536915.1;ENST00000540317.1;ENST00000538263.1;ENST00000542411.1;ENST00000536687.1;ENST00000537364.1;ENST00000544118.1;ENST00000540755.1;ENST00000545361.1;ENST00000539128.1;ENST00000546151.1;ENST00000447532.2;ENST00000537680.1;ENST00000294072.3;ENST00000535152.1;ENST00000426130.2;ENST00000537074.1	-1.1847	-1.37436	-7.28062	7.94425e-06	0.00910041	3.99728	-0.161639
cg22854590	chr5	58336072	+	NA	PDE4D;PDE4D;RP11-266N13.2;PDE4D;PDE4D;PDE4D	ENST00000358923.6;ENST00000515011.1;ENST00000500224.2;ENST00000309641.6;ENST00000405053.3;ENST00000505453.1	-1.63499	-0.899191	-7.27972	7.9543e-06	0.00910041	3.99612	-0.249325
cg18813158	chr4	85420311	+	NA	NKX6-1	ENST00000295886.3	0.994685	-0.601319	7.27837	7.96942e-06	0.00910041	3.99439	0.162052
cg12885728	chr21	35366422	-	NA			-1.1716	-1.87069	-7.27661	7.98916e-06	0.00910041	3.99213	-0.134876
cg00333617	chr18	13359484	-	NA	C18orf1	ENST00000399848.2	-1.4633	-1.22703	-7.27661	7.98918e-06	0.00910041	3.99213	-0.211559
cg20272209	chr21	43823797	+	NA	UBASH3A;UBASH3A;UBASH3A;UBASH3A	ENST00000291535.6;ENST00000450356.1;ENST00000319294.6;ENST00000398367.1	0.866711	1.34399	7.27656	7.98975e-06	0.00910041	3.99206	0.123407
cg18805625	chr7	100860016	+	NA	ZNHIT1;ZNHIT1;PLOD3;PLOD3;PLOD3;ZNHIT1;PLOD3;PLOD3;PLOD3	ENST00000461205.1;ENST00000492315.1;ENST00000489927.1;ENST00000478082.1;ENST00000489927.1;ENST00000305105.2;ENST00000421736.1;ENST00000541462.1;ENST00000424135.1	-1.15341	-1.87913	-7.27573	7.99905e-06	0.00910041	3.991	-0.13388
cg19340455	chr7	1095720	+	NA	GPR146;GPR146;GPR146;GPR146;C7orf50;GPR146;RP11-449P15.1;C7orf50	ENST00000444847.1;ENST00000427680.1;ENST00000474396.1;ENST00000397095.1;ENST00000444428.1;ENST00000297468.3;ENST00000549241.1;ENST00000488073.1	-1.32361	-1.68217	-7.27417	8.01662e-06	0.00910041	3.98899	-0.159205
cg01544877	chr6	136609152	+	NA	BCLAF1;BCLAF1;BCLAF1;BCLAF1;BCLAF1;BCLAF1;BCLAF1;BCLAF1	ENST00000528229.1;ENST00000530767.1;ENST00000530429.1;ENST00000527613.1;ENST00000527536.1;ENST00000532384.1;ENST00000529826.1;ENST00000353331.4	1.07511	1.78046	7.27329	8.02663e-06	0.00910041	3.98785	0.130024
cg03296714	chr12	32687237	+	NA	FGD4;FGD4;FGD4;FGD4;FGD4;FGD4;FGD4;FGD4;FGD4;FGD4;FGD4;FGD4;FGD4	ENST00000525053.1;ENST00000472289.1;ENST00000494275.1;ENST00000497153.1;ENST00000493087.1;ENST00000551984.1;ENST00000427716.2;ENST00000473513.1;ENST00000395740.1;ENST00000266482.3;ENST00000479023.1;ENST00000546442.1;ENST00000550091.1	-1.1472	-2.23828	-7.26334	8.13971e-06	0.00910041	3.97507	-0.114061
cg15590387	chr17	49009145	+	NA			-1.12643	-2.38736	-7.26204	8.15469e-06	0.00910041	3.97339	-0.105009
cg24619709	chr7	128580694	-	0.339741	IRF5;IRF5;IRF5;IRF5;IRF5;IRF5;IRF5;IRF5;IRF5;IRF5;IRF5;IRF5	ENST00000473745.1;ENST00000412326.2;ENST00000489702.1;ENST00000488569.1;ENST00000357234.5;ENST00000479582.1;ENST00000464557.1;ENST00000461416.1;ENST00000402030.2;ENST00000473787.1;ENST00000453794.2;ENST00000467002.1	-1.34784	-2.34439	-7.26193	8.15596e-06	0.00910041	3.97325	-0.128374
cg04406436	chr1	38942313	+	NA			-1.53978	-1.13952	-7.26129	8.16334e-06	0.00910041	3.97242	-0.218129
cg08551551	chr1	158322966	-	NA	CD1E;CD1E;CD1E;CD1E;CD1E;CD1E;CD1E;CD1E;CD1E;CD1E	ENST00000434258.1;ENST00000444681.2;ENST00000368167.3;ENST00000452291.2;ENST00000368165.3;ENST00000368166.3;ENST00000368163.3;ENST00000368164.3;ENST00000368156.1;ENST00000464822.1	0.866027	1.4551	7.2612	8.16434e-06	0.00910041	3.97231	0.115779
cg06005133	chr12	8309615	-	NA	ZNF705A;ZNF705A;ZNF705A	ENST00000396570.3;ENST00000402465.3;ENST00000402465.3	-0.95428	-1.60722	-7.2611	8.16543e-06	0.00910041	3.97219	-0.12009
cg02537603	chr1	153958860	+	NA	RAB13;RAB13;RAB13;RAB13	ENST00000484297.1;ENST00000462680.1;ENST00000368575.3;ENST00000495720.1	-0.781384	-1.80685	-7.26029	8.17475e-06	0.00910041	3.97115	-0.092775
cg19561539	chr5	130877552	+	NA			0.745694	2.48853	7.25895	8.19021e-06	0.00910041	3.96942	0.064668
cg27272293	chr12	76531007	+	0.074954			-0.896817	1.94822	-7.25818	8.19911e-06	0.00910041	3.96843	-0.100138
cg13500072	chr1	36788387	-	0.0344	SH3D21;SH3D21;AL591845.1;FAM176B	ENST00000480549.1;ENST00000474766.1;ENST00000373137.1;ENST00000490466.1	-1.81462	0.0310502	-7.25619	8.22209e-06	0.00910041	3.96587	-0.301076
cg04342877	chr10	99171252	-	NA	RP11-452K12.7	ENST00000422848.1	-1.93467	-1.18835	-7.25368	8.2512e-06	0.00910041	3.96264	-0.276594
cg26298950	chr18	13549506	+	NA			-0.945865	-1.37632	-7.25367	8.25133e-06	0.00910041	3.96262	-0.130574
cg06026786	chr11	118213651	-	0.274526	CD3D;CD3D;CD3G;CD3D;CD3G;CD3G;CD3G;CD3G	ENST00000300692.4;ENST00000526561.1;ENST00000533462.1;ENST00000529594.1;ENST00000532917.1;ENST00000292144.4;ENST00000528540.1;ENST00000532903.1	1.22824	1.36777	7.25367	8.25141e-06	0.00910041	3.96262	0.172983
cg15248293	chr14	96928326	-	NA			0.665959	1.76722	7.25344	8.25402e-06	0.00910041	3.96233	0.0807749
cg03089589	chr16	57033268	+	NA	NLRC5;NLRC5;NLRC5;NLRC5	ENST00000539881.1;ENST00000308149.7;ENST00000327982.4;ENST00000538273.1	0.647241	2.63677	7.2534	8.25447e-06	0.00910041	3.96228	0.0532649
cg10755085	chr17	72732722	+	NA	RAB37;RAB37;RAB37;RAB37;RAB37;RAB37;RAB37;RAB37;RAB37	ENST00000392615.3;ENST00000392614.4;ENST00000392613.5;ENST00000533530.1;ENST00000527040.1;ENST00000392612.3;ENST00000392610.1;ENST00000481224.1;ENST00000528438.1	-1.07651	-1.80181	-7.25319	8.25692e-06	0.00910041	3.962	-0.125234
cg13917151	chr1	27730185	-	NA			-0.997088	-1.9781	-7.2512	8.28011e-06	0.00910041	3.95944	-0.110832
cg16896009	chr15	34630356	-	NA	SLC12A6;SLC12A6;SLC12A6;SLC12A6;SLC12A6;SLC12A6;SLC12A6;SLC12A6	ENST00000560611.1;ENST00000559484.1;ENST00000354181.3;ENST00000558589.1;ENST00000559523.1;ENST00000559664.1;ENST00000561080.1;ENST00000397702.2	1.17004	-1.40578	7.25004	8.29371e-06	0.00910041	3.95794	0.161277
cg16940646	chr17	43137559	+	NA	NMT1;NMT1;DCAKD	ENST00000258960.2;ENST00000543908.1;ENST00000342350.4	0.575017	2.05252	7.24835	8.31348e-06	0.00910041	3.95576	0.0611346
cg02869300	chr6	45042369	+	0.010426			-1.27651	-1.29954	-7.24494	8.35357e-06	0.00910041	3.95137	-0.175194
cg07475151	chr5	172382825	+	0.059012	CTC-308K20.1;CTC-308K20.2;CTC-308K20.1;CTC-308K20.1	ENST00000520067.1;ENST00000519755.1;ENST00000518818.1;ENST00000518894.1	-0.813596	-1.94758	-7.24385	8.3664e-06	0.00910041	3.94996	-0.0942568
cg07545925	chr11	118214927	+	NA	CD3D;CD3G;CD3G;CD3G;CD3G;CD3G	ENST00000300692.4;ENST00000533462.1;ENST00000532917.1;ENST00000292144.4;ENST00000528540.1;ENST00000532903.1	1.3218	2.11656	7.24346	8.37104e-06	0.00910041	3.94946	0.139895
cg13590228	chr3	150477925	-	0.153029			1.27956	2.49269	7.24205	8.38767e-06	0.00910041	3.94764	0.110122
cg24374476	chr10	74080727	+	NA			-1.5134	-1.73714	-7.24141	8.39524e-06	0.00910041	3.94682	-0.183597
cg18009691	chr20	48909166	+	NA	RP11-290F20.1	ENST00000371639.3	-1.18021	-1.69574	-7.24141	8.39528e-06	0.00910041	3.94681	-0.145603
cg08129583	chr2	127413367	+	NA	GYPC;GYPC;GYPC;GYPC;GYPC;GYPC	ENST00000356887.7;ENST00000484700.1;ENST00000459787.1;ENST00000409836.3;ENST00000464053.1;ENST00000259254.4	-1.47296	-1.26974	-7.23875	8.42674e-06	0.00910041	3.94339	-0.206545
cg15167335	chr2	61206565	-	NA			-1.77088	-1.60936	-7.23868	8.42768e-06	0.00910041	3.94329	-0.218869
cg07728036	chr12	51235704	-	NA	TMPRSS12;TMPRSS12	ENST00000551456.1;ENST00000398458.3	0.923067	2.74831	7.23859	8.42866e-06	0.00910041	3.94318	0.0701687
cg23487884	chr22	36554399	+	NA	APOL3;APOL3;APOL3;APOL3;APOL3;APOL3;APOL3	ENST00000525184.1;ENST00000528740.1;ENST00000487423.1;ENST00000485453.1;ENST00000534251.1;ENST00000424878.2;ENST00000397293.2	1.03324	2.1884	7.23824	8.43282e-06	0.00910041	3.94273	0.10553
cg10077651	chr3	143696496	-	NA	C3orf58;C3orf58;C3orf58;C3orf58	ENST00000493396.1;ENST00000491798.1;ENST00000483808.1;ENST00000441925.2	-1.39523	-1.03282	-7.23589	8.46093e-06	0.00910041	3.93969	-0.206244
cg15046062	chr8	38831857	+	NA	CTD-2544N14.3;HTRA4	ENST00000520863.1;ENST00000302495.4	-1.93427	-0.927125	-7.23503	8.47118e-06	0.00910041	3.93858	-0.286952
cg06867417	chr17	40693360	-	0.026449			1.01671	1.35958	7.22938	8.53901e-06	0.00910041	3.93129	0.142766
cg11689625	chr4	154386689	+	NA	KIAA0922;KIAA0922;KIAA0922	ENST00000440693.1;ENST00000445960.1;ENST00000409959.3	-0.895595	-2.16032	-7.22933	8.53962e-06	0.00910041	3.93122	-0.0924026
cg07673023	chr2	27434729	+	NA	SLC5A6;SLC5A6;SLC5A6;SLC5A6;SLC5A6;SLC5A6;SLC5A6;SLC5A6;SLC5A6;C2orf28;C2orf28;C2orf28;C2orf28;SLC5A6;SLC5A6;SLC5A6;C2orf28;SLC5A6	ENST00000426119.1;ENST00000445802.1;ENST00000412471.1;ENST00000414408.1;ENST00000310574.3;ENST00000428518.1;ENST00000430186.1;ENST00000432106.1;ENST00000442731.1;ENST00000484646.1;ENST00000405489.3;ENST00000419744.1;ENST00000491220.1;ENST00000408041.1;ENST00000426119.1;ENST00000401463.1;ENST00000380171.3;ENST00000488743.1	1.07935	-1.67969	7.22862	8.54817e-06	0.00910041	3.93031	0.13998
cg12997953	chr6	52227129	-	NA	PAQR8;PAQR8;PAQR8	ENST00000360726.3;ENST00000512121.1;ENST00000442253.2	0.85725	-1.14029	7.22725	8.56466e-06	0.00910041	3.92854	0.128666
cg00148729	chr4	5519301	+	NA			0.78951	2.05582	7.22673	8.57102e-06	0.00910041	3.92787	0.085823
cg00956964	chr18	12420862	+	NA			-1.03267	-2.19485	-7.2264	8.57494e-06	0.00910041	3.92745	-0.102476
cg07609780	chr16	85343650	+	NA			-1.44154	-2.10327	-7.22376	8.60698e-06	0.00910041	3.92404	-0.148323
cg14750778	chr17	26899428	-	NA	PIGS;PIGS;PIGS	ENST00000395346.1;ENST00000308360.6;ENST00000543734.1	0.688437	0.353511	7.22251	8.62227e-06	0.00910041	3.92241	0.117131
cg23685965	chr18	71958448	+	0.037917			-0.676009	-1.85435	-7.22229	8.62498e-06	0.00910041	3.92212	-0.0793814
cg22116239	chr17	17741676	-	0.325137	SREBF1;SREBF1;SREBF1	ENST00000355815.3;ENST00000261646.5;ENST00000338854.5	-2.01432	-0.867779	-7.22194	8.62923e-06	0.00910041	3.92167	-0.300487
cg10518911	chr9	90172046	+	NA	DAPK1;DAPK1;DAPK1	ENST00000469067.1;ENST00000496522.1;ENST00000472344.1	-1.67082	-2.15126	-7.22108	8.63972e-06	0.00910041	3.92056	-0.175695
cg19345149	chr11	116658875	-	NA	ZNF259;ZNF259;ZNF259;ZNF259;ZNF259;ZNF259;ZNF259	ENST00000498065.1;ENST00000429220.1;ENST00000487030.1;ENST00000444935.1;ENST00000425791.1;ENST00000227322.3;ENST00000431973.1	1.21288	-2.17468	7.22055	8.64616e-06	0.00910041	3.91988	0.124702
cg02380585	chr17	33776683	+	NA	SLFN13;SLFN13;SLFN13;SLFN13;SLFN13;SLFN13	ENST00000524511.1;ENST00000526483.1;ENST00000534689.1;ENST00000526861.1;ENST00000531588.1;ENST00000285013.6	-1.83153	-2.08381	-7.22042	8.64777e-06	0.00910041	3.91971	-0.198844
cg11397854	chr3	13008878	+	NA	IQSEC1;IQSEC1	ENST00000473088.1;ENST00000474467.1	-0.993312	-2.5579	-7.22011	8.65153e-06	0.00910041	3.91931	-0.0879853
cg26558809	chr11	9865689	+	NA	RNU7-28P;RP11-1H15.2;SBF2	ENST00000516759.1;ENST00000533659.1;ENST00000533770.1	0.619897	2.63009	7.21978	8.65555e-06	0.00910041	3.91889	0.0516961
cg08195512	chr17	71948430	+	NA			-0.834233	-2.81241	-7.21745	8.6841e-06	0.00910041	3.91588	-0.0634457
cg13297151	chr17	6283703	-	NA			0.648323	1.9901	7.21571	8.70553e-06	0.00910041	3.91362	0.0744337
cg16227731	chr12	46781190	-	NA	RP11-96H19.1;RP11-474P2.4;RP11-96H19.1	ENST00000551021.1;ENST00000552634.1;ENST00000551503.1	-1.18756	-0.831767	-7.21529	8.71066e-06	0.00910041	3.91308	-0.185975
cg17741958	chr2	38381062	-	NA	CYP1B1-AS1	ENST00000413828.2	-1.03921	0.223024	-7.21519	8.71192e-06	0.00910041	3.91295	-0.175244
cg16838554	chr2	61100035	-	NA	AC010733.4;AC010733.4	ENST00000439412.1;ENST00000452343.1	0.755631	2.5874	7.21356	8.73207e-06	0.00910041	3.91084	0.0639279
cg25421594	chr12	53497208	-	NA	SOAT2;SOAT2	ENST00000551896.1;ENST00000542365.1	0.90372	1.65481	7.2135	8.73282e-06	0.00910041	3.91076	0.11413
cg12104698	chr7	139529130	+	NA	TBXAS1;TBXAS1;TBXAS1;TBXAS1;TBXAS1;TBXAS1;TBXAS1;TBXAS1;TBXAS1;TBXAS1;TBXAS1;TBXAS1;TBXAS1;TBXAS1;TBXAS1;TBXAS1;TBXAS1;TBXAS1;TBXAS1;TBXAS1;TBXAS1;TBXAS1;TBXAS1;TBXAS1	ENST00000416849.2;ENST00000416849.2;ENST00000448866.1;ENST00000448866.1;ENST00000422328.1;ENST00000422328.1;ENST00000492560.2;ENST00000455353.1;ENST00000455353.1;ENST00000411653.1;ENST00000411653.1;ENST00000476637.1;ENST00000462275.1;ENST00000414041.1;ENST00000414041.1;ENST00000539806.1;ENST00000539806.1;ENST00000263552.6;ENST00000425687.1;ENST00000438104.1;ENST00000336425.5;ENST00000492560.2;ENS…	-1.46507	-1.24802	-7.21178	8.75399e-06	0.00910041	3.90854	-0.202226
cg09532284	chr4	16084247	-	NA	PROM1;PROM1;PROM1;PROM1;PROM1;PROM1;PROM1	ENST00000508322.1;ENST00000510224.1;ENST00000508167.1;ENST00000543373.1;ENST00000505450.1;ENST00000502501.1;ENST00000514967.1	0.824803	-0.919896	7.21143	8.75836e-06	0.00910041	3.90808	0.12644
cg02676865	chr10	99259738	+	NA	MMS19;MMS19;MMS19	ENST00000438925.2;ENST00000370782.1;ENST00000483626.1	-1.24297	-2.24969	-7.21137	8.75905e-06	0.00910041	3.90801	-0.119932
cg22891798	chr8	143781344	+	NA	LY6K;LY6K;LY6K;LY6K	ENST00000522591.1;ENST00000561179.1;ENST00000518841.1;ENST00000519387.1	-1.18203	-1.61939	-7.21018	8.7739e-06	0.00910041	3.90646	-0.149833
cg24897065	chr4	57524669	-	0.031277	HOPX;HOPX;HOPX;HOPX;HOPX;HOPX;HOPX	ENST00000508121.1;ENST00000553379.1;ENST00000506661.1;ENST00000509435.1;ENST00000557328.1;ENST00000337881.7;ENST00000554144.1	-1.04507	-1.59139	-7.21002	8.77588e-06	0.00910041	3.90626	-0.133666
cg07805542	chr1	9779309	-	0.154653	PIK3CD	ENST00000469267.1	-1.16157	-0.384296	-7.20973	8.77951e-06	0.00910041	3.90588	-0.1948
cg03002688	chr4	26152723	+	NA			-1.26176	-0.492833	-7.20774	8.8042e-06	0.00910041	3.90331	-0.208632
cg27525686	chr20	44407312	+	NA	WFDC3;U6atac;WFDC3;WFDC3;WFDC3;WFDC3;WFDC3;WFDC3	ENST00000474942.1;ENST00000408119.1;ENST00000481847.1;ENST00000471401.1;ENST00000493693.1;ENST00000487343.1;ENST00000467679.1;ENST00000490877.1	0.860496	2.53524	7.2076	8.80589e-06	0.00910041	3.90313	0.0752398
cg16952286	chr6	28602894	-	NA			-0.807891	-2.0203	-7.20742	8.80823e-06	0.00910041	3.90289	-0.0860496
cg03396560	chr20	48658213	-	NA	RP4-710H13.2	ENST00000431460.1	-1.46596	-1.50349	-7.20504	8.83786e-06	0.00910041	3.89981	-0.192231
cg06781135	chr6	26988141	-	NA	LINC00240;LINC00240;TRNAI2	ENST00000420081.1;ENST00000424968.1;ENST00000459170.1	-1.04662	-1.3697	-7.20457	8.84372e-06	0.00910041	3.89921	-0.142188
cg04065472	chr2	131148175	-	NA			-1.27681	-1.93915	-7.20407	8.85004e-06	0.00910041	3.89855	-0.14583
cg17355191	chr9	136039576	+	NA	GBGT1;GBGT1;GBGT1;RALGDS;GBGT1;GBGT1	ENST00000372036.3;ENST00000372038.3;ENST00000487864.1;ENST00000542690.1;ENST00000372043.3;ENST00000372040.3	-1.27776	-2.03929	-7.20318	8.8612e-06	0.00910041	3.8974	-0.13605
cg10328171	chr16	85116332	-	0.087705			-0.899125	-1.78083	-7.20232	8.872e-06	0.00910041	3.89629	-0.106272
cg23191157	chr21	36262229	+	NA	RUNX1;RUNX1;RUNX1;RUNX1;RUNX1;RUNX1	ENST00000344691.4;ENST00000325074.5;ENST00000399237.2;ENST00000482318.1;ENST00000431176.1;ENST00000475045.1	0.738489	-1.58908	7.20221	8.8734e-06	0.00910041	3.89614	0.0952726
cg19117902	chr20	49011388	+	NA			-1.79773	-1.54981	-7.20205	8.87537e-06	0.00910041	3.89594	-0.230893
cg03950476	chr1	53019814	-	NA	ZCCHC11;ZCCHC11;ZCCHC11;ZCCHC11;ZCCHC11;ZCCHC11;ZCCHC11;ZCCHC11	ENST00000257177.4;ENST00000355809.4;ENST00000473856.1;ENST00000528642.1;ENST00000470626.1;ENST00000371544.3;ENST00000484723.2;ENST00000524582.1	-0.9652	-0.656068	-7.20051	8.89477e-06	0.00910041	3.89394	-0.156445
cg19391429	chr1	32707241	-	NA	MTMR9LP;MTMR9LP;MTMR9LP	ENST00000403496.2;ENST00000423995.1;ENST00000441044.1	-1.21574	-1.57054	-7.19993	8.90203e-06	0.00910041	3.89319	-0.154875
cg01595717	chr9	140586201	+	NA	EHMT1;EHMT1;EHMT1;EHMT1	ENST00000334856.6;ENST00000492232.1;ENST00000460486.1;ENST00000371394.2	-1.12382	-2.16893	-7.19934	8.90952e-06	0.00910041	3.89242	-0.114235
cg00676801	chr2	191876673	-	NA	STAT1;STAT1;STAT1;STAT1;STAT1;STAT1;STAT1;STAT1;STAT1	ENST00000540176.1;ENST00000409465.1;ENST00000392322.3;ENST00000424722.1;ENST00000452281.1;ENST00000361099.3;ENST00000454414.1;ENST00000432058.1;ENST00000392323.2	1.14413	2.08552	7.1993	8.91e-06	0.00910041	3.89237	0.121845
cg16334383	chr5	55911731	+	NA			-0.752871	-1.842	-7.19681	8.94145e-06	0.00910041	3.88915	-0.0901528
cg09814321	chr14	81740696	+	0.01086	STON2	ENST00000555284.1	0.615347	2.61944	7.19566	8.95599e-06	0.00910041	3.88766	0.0513332
cg11631334	chr3	196730272	-	NA	MFI2-AS1;MFI2-AS1;MFI2-AS1;MFI2-AS1;MFI2-AS1;MFI2	ENST00000424769.1;ENST00000437064.1;ENST00000414354.1;ENST00000415244.1;ENST00000446695.1;ENST00000469783.1	1.17076	-1.19791	7.19465	8.9689e-06	0.00910041	3.88634	0.171389
cg11066750	chr2	120125096	-	0.184538	C2orf76;DBI;C2orf76;C2orf76;DBI;DBI;C2orf76;C2orf76;DBI;DBI;DBI;DBI;DBI	ENST00000409877.1;ENST00000492375.1;ENST00000409466.2;ENST00000414534.1;ENST00000535757.1;ENST00000409094.1;ENST00000498049.1;ENST00000334816.7;ENST00000311521.4;ENST00000542275.1;ENST00000393103.2;ENST00000535617.1;ENST00000460901.1	1.18345	-1.44123	7.19304	8.98937e-06	0.00910041	3.88425	0.160936
cg16748661	chr5	148224214	-	NA			0.952146	2.64274	7.19187	9.00426e-06	0.00910041	3.88274	0.0776704
cg15852352	chr1	158368889	+	0.011134	OR10T2	ENST00000334438.1	1.36756	2.522	7.19018	9.02579e-06	0.00910041	3.88055	0.120305
cg12585966	chr19	17650009	+	0.038098	FAM129C	ENST00000449408.2	-2.20871	-1.66255	-7.18964	9.03272e-06	0.00910041	3.87985	-0.273234
cg08120831	chr12	122669186	+	NA	LRRC43;LRRC43;LRRC43;LRRC43;LRRC43;LRRC43	ENST00000537113.1;ENST00000289014.6;ENST00000538800.1;ENST00000538800.1;ENST00000537729.1;ENST00000541498.1	-1.29706	-1.67576	-7.18902	9.04071e-06	0.00910041	3.87904	-0.160235
cg24150662	chr1	2949673	-	0.048948			1.55069	2.44575	7.18759	9.05907e-06	0.00910041	3.87718	0.136523
cg19626726	chr11	65668074	+	0.083908	FOSL1;FOSL1;FOSL1;FOSL1	ENST00000448083.2;ENST00000312562.2;ENST00000534222.1;ENST00000455710.2	0.79447	-0.885492	7.18753	9.05979e-06	0.00910041	3.87711	0.125574
cg20706599	chr15	90777202	+	NA	C15orf58;C15orf58;C15orf58;C15orf58;CIB1;CIB1;C15orf58	ENST00000561433.1;ENST00000559204.1;ENST00000558291.1;ENST00000558017.1;ENST00000328649.6;ENST00000328649.6;ENST00000558017.1	0.801181	-0.422614	7.18624	9.07638e-06	0.00910041	3.87544	0.134847
cg14640386	chr17	5185735	+	NA	RABEP1;RABEP1;RABEP1;RABEP1;RABEP1;RABEP1;RABEP1;RABEP1;RABEP1;RABEP1;RABEP1;RABEP1;RABEP1	ENST00000408982.2;ENST00000408982.2;ENST00000575991.1;ENST00000575991.1;ENST00000539669.1;ENST00000539669.1;ENST00000537505.1;ENST00000537505.1;ENST00000341923.6;ENST00000546142.2;ENST00000546142.2;ENST00000575475.1;ENST00000575475.1	0.824516	-1.30603	7.18532	9.08824e-06	0.00910041	3.87424	0.117133
cg21634628	chr3	15687271	-	NA	BTD	ENST00000303498.5	1.07212	2.2593	7.18486	9.09419e-06	0.00910041	3.87364	0.105618
cg02635237	chr14	93132197	-	NA	RIN3;RIN3;RIN3	ENST00000555589.1;ENST00000553959.1;ENST00000418924.2	-1.65211	-2.076	-7.1845	9.09881e-06	0.00910041	3.87317	-0.167583
cg00857031	chr1	167690377	-	NA	MPZL1;MPZL1;MPZL1;MPZL1;MPZL1;MPZL1	ENST00000464954.1;ENST00000448405.1;ENST00000392121.3;ENST00000465787.1;ENST00000474859.1;ENST00000487858.1	-1.49154	-1.21492	-7.18394	9.1061e-06	0.00910041	3.87244	-0.212183
cg06654828	chr22	46547686	-	NA	PPARA;PPARA;PPARA;PPARA;PPARA;PPARA;PPARA;PPARA	ENST00000407236.1;ENST00000496865.1;ENST00000440343.1;ENST00000415785.1;ENST00000396000.2;ENST00000420804.1;ENST00000460086.1;ENST00000535613.1	-1.25082	-2.46861	-7.18383	9.10747e-06	0.00910041	3.8723	-0.109242
cg10571908	chr18	3447536	-	NA	TGIF1;TGIF1;TGIF1;TGIF1;TGIF1	ENST00000549780.1;ENST00000548489.1;ENST00000552383.1;ENST00000401449.1;ENST00000550958.1	-1.10899	-2.43419	-7.18315	9.11622e-06	0.00910041	3.87142	-0.100545
cg00598013	chr2	204734331	+	NA	CTLA4;CTLA4	ENST00000487393.1;ENST00000427473.2	1.34827	1.29984	7.18248	9.12488e-06	0.00910041	3.87056	0.18663
cg09367268	chr6	6643814	+	NA			0.821164	2.1667	7.18084	9.14618e-06	0.00910041	3.86842	0.08142
cg26733301	chr20	61585924	+	NA	SLC17A9	ENST00000488738.1	0.759468	-1.98089	7.18061	9.14916e-06	0.00910041	3.86812	0.0846723
cg25996586	chr5	32786671	-	0.033359	NPR3;NPR3;NPR3	ENST00000434067.2;ENST00000415685.2;ENST00000265074.8	0.62334	1.95561	7.18029	9.15335e-06	0.00910041	3.8677	0.0704705
cg20239488	chr5	67338036	+	NA			-1.22009	-1.36304	-7.17827	9.17961e-06	0.00910041	3.86508	-0.166307
cg00184876	chr17	64188163	+	0.0302	CEP112;CEP112;CEP112;CEP112	ENST00000535342.1;ENST00000392769.2;ENST00000537949.1;ENST00000535342.1	0.745535	-1.61283	7.17785	9.18505e-06	0.00910041	3.86453	0.0948168
cg00384440	chr17	5145856	-	NA	RP11-333E1.2;RP11-333E1.1	ENST00000575056.1;ENST00000573772.1	0.710369	-3.39359	7.17745	9.19021e-06	0.00910041	3.86402	0.0390674
cg03305906	chr11	34937118	-	0.19234	PDHX;PDHX;PDHX;PDHX;PDHX;APIP	ENST00000533550.1;ENST00000448838.2;ENST00000227868.4;ENST00000430469.2;ENST00000533262.1;ENST00000527830.1	-0.632253	-2.62148	-7.17622	9.20632e-06	0.00910041	3.86242	-0.0528168
cg27549013	chr5	149927941	+	NA	NDST1	ENST00000261797.6	0.771415	2.41706	7.17578	9.21206e-06	0.00910041	3.86185	0.0691414
cg02842658	chr12	10170456	-	NA	CLEC12B;CLEC12B;CLEC12B;RP11-133L14.5	ENST00000539155.1;ENST00000396502.1;ENST00000544853.1;ENST00000544225.1	-0.954354	-1.16676	-7.17577	9.21219e-06	0.00910041	3.86183	-0.139588
cg05657462	chr22	50781886	+	NA	PPP6R2;PPP6R2;PPP6R2;PPP6R2;PPP6R2;PPP6R2	ENST00000359139.3;ENST00000395741.3;ENST00000395744.3;ENST00000359139.3;ENST00000395741.3;ENST00000395744.3	0.624512	-1.31865	7.17561	9.21425e-06	0.00910041	3.86163	0.0879573
cg03714235	chr1	88066830	-	0.000417			0.80373	1.90937	7.17412	9.23381e-06	0.00910041	3.85969	0.0901307
cg00797651	chr1	207494336	-	NA	CD55;CD55;CD55;CD55;CD55;CD55;CD55;CD55;CD55	ENST00000367064.3;ENST00000367063.2;ENST00000391921.4;ENST00000367067.4;ENST00000488171.1;ENST00000314754.8;ENST00000367065.5;ENST00000482390.2;ENST00000343420.6	-1.04554	-2.84028	-7.17384	9.23741e-06	0.00910041	3.85933	-0.0788622
cg22295628	chr17	1733433	-	0.425496	SMYD4;SMYD4;SMYD4;SMYD4;RPA1;RPA1	ENST00000571854.1;ENST00000570368.1;ENST00000573937.1;ENST00000305513.7;ENST00000571058.1;ENST00000570451.1	0.65049	-0.971471	7.17182	9.26391e-06	0.00910041	3.8567	0.099801
cg24150404	chr1	61720620	+	0.030882	RP5-833A20.1;NFIA;NFIA	ENST00000442027.1;ENST00000476646.1;ENST00000479364.1	-0.97524	-2.30654	-7.17132	9.27048e-06	0.00910041	3.85606	-0.0944703
cg25032094	chr17	73583839	-	NA	MYO15B	ENST00000293201.8	-0.938613	-2.47433	-7.17115	9.27278e-06	0.00910041	3.85583	-0.0819685
cg02180333	chr1	92764511	+	NA	GLMN;GLMN;GLMN;RPAP2;RPAP2;RPAP2;GLMN;GLMN	ENST00000487911.1;ENST00000370360.3;ENST00000534881.1;ENST00000370343.3;ENST00000394482.1;ENST00000484158.1;ENST00000370360.3;ENST00000534881.1	0.608506	-2.15656	7.16971	9.29171e-06	0.00910041	3.85396	0.0633431
cg23217419	chr1	180881088	+	NA	KIAA1614;KIAA1614	ENST00000496210.1;ENST00000367588.4	-0.843052	-2.34426	-7.16931	9.29706e-06	0.00910041	3.85343	-0.0790967
cg07857792	chr19	18060683	-	NA	KCNN1	ENST00000222249.8	-1.07411	-1.34327	-7.16884	9.30329e-06	0.00910041	3.85282	-0.144466
cg26021815	chr13	23895705	-	0.025618			1.1292	2.02387	7.16803	9.31396e-06	0.00910041	3.85177	0.123572
cg26522239	chr18	21199097	-	NA			-1.20731	-1.95369	-7.16768	9.3185e-06	0.00910041	3.85132	-0.132588
cg16326590	chr2	98704858	-	NA	VWA3B;VWA3B;VWA3B;VWA3B;VWA3B;VWA3B;VWA3B;VWA3B;VWA3B;VWA3B;VWA3B	ENST00000432242.1;ENST00000435344.1;ENST00000433678.1;ENST00000448638.1;ENST00000477737.1;ENST00000422503.2;ENST00000448079.1;ENST00000451075.2;ENST00000484571.1;ENST00000483669.1;ENST00000409460.1	-0.770006	-0.730217	-7.16716	9.32539e-06	0.00910041	3.85064	-0.125272
cg00076056	chr16	85061228	+	NA	KIAA0513;KIAA0513	ENST00000538274.1;ENST00000258180.3	0.827256	-0.954304	7.16533	9.34965e-06	0.00910041	3.84826	0.12762
cg08962625	chr7	56119358	-	NA	PSPH;CCT6A;PSPH;CCT6A;PSPH;PSPH;CCT6A;CCT6A;CCT6A;PSPH;PSPH	ENST00000421312.1;ENST00000335503.3;ENST00000419984.2;ENST00000540286.1;ENST00000413218.1;ENST00000275605.3;ENST00000539340.1;ENST00000275603.4;ENST00000275603.4;ENST00000424596.1;ENST00000437355.2	0.916876	-1.64318	7.16509	9.35288e-06	0.00910041	3.84795	0.116289
cg07057235	chr16	89033895	-	0.01086	CBFA2T3	ENST00000360302.2	-1.02502	-2.03621	-7.16466	9.3586e-06	0.00910041	3.84739	-0.108838
cg14669379	chr1	112058559	+	NA			-2.41175	0.0790433	-7.1602	9.4181e-06	0.00910041	3.84158	-0.385093
cg21916566	chr3	182082837	+	0.201687	RP11-338L18.1	ENST00000473893.1	0.925463	1.59611	7.15899	9.43437e-06	0.00910041	3.84	0.120326
cg26993729	chr4	155665093	+	NA	LRAT;LRAT;LRAT;LRAT;LRAT;LRAT	ENST00000336356.3;ENST00000510733.1;ENST00000502474.1;ENST00000507827.1;ENST00000502525.1;ENST00000499392.1	0.753237	-1.58026	7.15679	9.46387e-06	0.00910041	3.83714	0.0979773
cg17494819	chr11	60934868	+	NA			-1.35403	-1.96036	-7.15534	9.48333e-06	0.00910041	3.83526	-0.152144
cg25631352	chr2	70995527	+	NA	ADD2;ADD2;ADD2;ADD2;ADD2;ADD2;ADD2;ADD2;ADD2	ENST00000425976.1;ENST00000407644.2;ENST00000447731.1;ENST00000356565.4;ENST00000403045.2;ENST00000473232.1;ENST00000413157.2;ENST00000496178.1;ENST00000264436.3	0.548292	-0.431453	7.15423	9.4983e-06	0.00910041	3.83381	0.0922816
cg27049263	chr1	8488265	+	0.011729	RP5-1115A15.1;RP5-1115A15.1;RERE	ENST00000449895.1;ENST00000444276.1;ENST00000464972.1	-1.80214	-1.71542	-7.15338	9.50983e-06	0.00910041	3.8327	-0.217274
cg25537993	chr19	58545182	+	NA	ZSCAN1;ZSCAN1	ENST00000391700.1;ENST00000282326.1	-1.98075	-0.388948	-7.15277	9.51809e-06	0.00910041	3.8319	-0.315182
cg24256544	chr12	102345007	-	NA			0.924924	2.62875	7.15194	9.52932e-06	0.00910041	3.83082	0.0742745
cg10281912	chr4	121983930	+	NA	7SK;NDNF;NDNF;NDNF	ENST00000411074.1;ENST00000511408.1;ENST00000379692.4;ENST00000515757.1	-1.42666	-1.20667	-7.15166	9.53312e-06	0.00910041	3.83046	-0.202564
cg19132762	chr3	37034739	+	NA	MLH1;MLH1;MLH1;MLH1;MLH1;MLH1;MLH1;MLH1;MLH1;MLH1;MLH1;MLH1;MLH1;EPM2AIP1;MLH1;EPM2AIP1	ENST00000457004.1;ENST00000432299.1;ENST00000442249.1;ENST00000454028.1;ENST00000421440.2;ENST00000456676.2;ENST00000458205.2;ENST00000476172.1;ENST00000455445.2;ENST00000441265.1;ENST00000429117.1;ENST00000466900.1;ENST00000485889.1;ENST00000322716.5;ENST00000231790.2;ENST00000322716.5	1.08227	-2.16501	7.15133	9.53757e-06	0.00910041	3.83003	0.116085
cg09203802	chr10	82178348	-	0.092408	FAM213A;FAM213A;FAM213A;FAM213A	ENST00000372188.1;ENST00000372187.5;ENST00000372185.1;ENST00000372181.1	0.708635	2.21629	7.15114	9.54013e-06	0.00910041	3.82978	0.0703008
cg03615933	chr5	142586466	+	0.072926	ARHGAP26;ARHGAP26;ARHGAP26;ARHGAP26	ENST00000421521.1;ENST00000425417.1;ENST00000486650.1;ENST00000424007.1	0.637375	2.47206	7.15086	9.54396e-06	0.00910041	3.82941	0.0556722
cg26434964	chr12	90647590	-	NA			-1.00826	-1.77791	-7.14954	9.56183e-06	0.00910041	3.8277	-0.120688
cg08826625	chr7	115968460	+	0.023788	AC073130.3;CAV2;CAV2;AC002066.1;CAV2;CAV2;CAV2;CAV2;CAV2;CAV2;CAV2;CAV2;CAV2;CAV2	ENST00000444244.1;ENST00000490906.1;ENST00000465451.1;ENST00000446355.1;ENST00000477018.1;ENST00000484156.1;ENST00000467035.1;ENST00000495046.1;ENST00000497046.1;ENST00000491643.1;ENST00000498493.1;ENST00000478226.1;ENST00000462876.1;ENST00000476156.1	0.722877	1.33784	7.14932	9.56485e-06	0.00910041	3.82741	0.102391
cg13029885	chr19	43878785	+	NA			0.706673	2.27664	7.14896	9.56977e-06	0.00910041	3.82694	0.0694673
cg18605642	chr21	46066134	+	NA	KRTAP12-3;KRTAP10-11	ENST00000546091.1;ENST00000334670.8	0.800577	1.58977	7.14491	9.62503e-06	0.00910041	3.82166	0.104029
cg02798576	chr10	101290168	-	NA	RP11-129J12.2	ENST00000548010.1	-1.78429	-1.77995	-7.14365	9.64229e-06	0.00910041	3.82002	-0.210182
cg10077687	chr19	53168125	+	NA	ZNF83	ENST00000434535.2	-0.742195	2.59123	-7.1426	9.65678e-06	0.00910041	3.81864	-0.0633132
cg03083562	chr8	126007153	-	NA			-0.772672	1.69096	-7.1421	9.66362e-06	0.00910041	3.81799	-0.0961216
cg04949369	chr12	6887660	-	NA			-0.837315	-1.01712	-7.14119	9.67611e-06	0.00910041	3.81681	-0.126116
cg11093142	chr13	49075016	+	NA			-1.23538	-1.99842	-7.13935	9.70155e-06	0.00910041	3.8144	-0.13426
cg18289141	chr1	30182218	-	NA	RP4-656G21.1;RP4-656G21.1	ENST00000422638.1;ENST00000422638.1	-0.69882	-2.48526	-7.13917	9.70408e-06	0.00910041	3.81416	-0.0613839
cg24325816	chr19	40864827	-	NA	PLD3;PLD3;PLD3;PLD3;PLD3;PLD3;PLD3	ENST00000409281.1;ENST00000392032.2;ENST00000409419.1;ENST00000409587.1;ENST00000356508.5;ENST00000536031.1;ENST00000409735.3	-1.30568	-1.94445	-7.13706	9.73327e-06	0.00910041	3.81141	-0.142989
cg09878888	chr11	57529614	+	NA	RP11-691N7.6;CTNND1;CTNND1;CTNND1;CTNND1;CTNND1;CTNND1;CTNND1;CTNND1;CTNND1;CTNND1	ENST00000531074.1;ENST00000524630.1;ENST00000529919.1;ENST00000533189.1;ENST00000360682.6;ENST00000361332.4;ENST00000532844.1;ENST00000529986.1;ENST00000533667.1;ENST00000534579.1;ENST00000526938.1	-1.66733	-1.56915	-7.1367	9.73824e-06	0.00910041	3.81094	-0.206514
cg12196936	chr16	68270220	+	0.255144	ESRP2;ESRP2;ESRP2;ESRP2;ESRP2;ESRP2;ESRP2;ESRP2;ESRP2	ENST00000564382.1;ENST00000562724.1;ENST00000562567.2;ENST00000473183.2;ENST00000564465.1;ENST00000569964.1;ENST00000473183.2;ENST00000565858.1;ENST00000251366.3	-1.74068	-1.94543	-7.13588	9.7496e-06	0.00910041	3.80987	-0.197443
cg10953415	chr7	138812331	+	NA			0.767489	1.72918	7.13491	9.76306e-06	0.00910041	3.80861	0.0940929
cg00244747	chr12	58016626	+	NA	SLC26A10;SLC26A10	ENST00000487816.1;ENST00000474791.1	0.717911	1.89014	7.13408	9.77462e-06	0.00910041	3.80752	0.0844991
cg22045942	chr19	35490561	+	NA	GRAMD1A;GRAMD1A	ENST00000504615.2;ENST00000317991.4	-1.54112	-1.85848	-7.13308	9.78849e-06	0.00910041	3.80622	-0.184318
cg11631557	chr20	17806413	+	NA			-1.10657	-1.96907	-7.13136	9.8126e-06	0.00910041	3.80397	-0.121819
cg26823762	chr2	42369093	-	NA			-1.57572	-1.40214	-7.13052	9.8243e-06	0.00910041	3.80287	-0.206945
cg07628813	chr10	17659983	+	NA	PTPLA;PTPLA;PTPLA	ENST00000466335.1;ENST00000326961.5;ENST00000361271.3	-0.70434	-2.52131	-7.13013	9.82971e-06	0.00910041	3.80237	-0.0622426
cg26394055	chr1	161184921	-	0.000385	FCER1G;FCER1G;FCER1G	ENST00000490414.1;ENST00000367992.3;ENST00000289902.1	-1.57179	-1.62803	-7.12905	9.84486e-06	0.00910041	3.80095	-0.1949
cg19179556	chr11	1912495	+	NA	LSP1;LSP1;C11orf89	ENST00000485341.1;ENST00000311604.3;ENST00000391480.1	-1.12506	-1.91531	-7.12807	9.85862e-06	0.00910041	3.79967	-0.122663
cg00416538	chr2	28584002	+	NA			-0.934059	-0.0232572	-7.12756	9.86581e-06	0.00910041	3.79901	-0.159789
cg00271171	chr2	126876975	+	0.057962	AC114813.1	ENST00000455174.2	0.631107	2.22271	7.12729	9.8696e-06	0.00910041	3.79865	0.0639105
cg10509046	chr12	111847762	-	0.466059	SH2B3	ENST00000341259.2	-0.942547	-1.40936	-7.12442	9.91006e-06	0.00910041	3.7949	-0.128136
cg04343928	chr16	85863576	-	NA			-0.95603	-1.95721	-7.12431	9.91166e-06	0.00910041	3.79475	-0.110434
cg09302448	chr16	67562672	-	NA	FAM65A;FAM65A;FAM65A;FAM65A;CTD-2012K14.1;FAM65A;FAM65A;FAM65A;CTD-2012K14.1;FAM65A;FAM65A;FAM65A	ENST00000566907.1;ENST00000422602.2;ENST00000566920.1;ENST00000379312.3;ENST00000561577.1;ENST00000562597.1;ENST00000566522.1;ENST00000042381.4;ENST00000568833.1;ENST00000567050.1;ENST00000562116.1;ENST00000562755.1	0.83043	-1.72177	7.12276	9.93361e-06	0.00910041	3.79272	0.102204
cg09918454	chr7	142977348	-	NA	TMEM139;AC073342.12	ENST00000409102.1;ENST00000427392.1	0.937585	2.30017	7.12233	9.93972e-06	0.00910041	3.79216	0.0919571
cg00835031	chr16	75034600	-	0.36895	WDR59	ENST00000568323.1	-1.69576	-1.7488	-7.12182	9.94694e-06	0.00910041	3.79149	-0.198375
cg00421612	chr7	1251338	+	0.027422			0.782609	1.52791	7.12024	9.96935e-06	0.00910041	3.78943	0.101561
cg16077694	chr17	38264095	-	NA			-1.16045	-1.94523	-7.12007	9.97175e-06	0.00910041	3.78921	-0.129117
cg01059100	chr16	31214607	-	NA	PYCARD;PYCARD;PYCARD;PYCARD;PYCARD;AC106782.18;PYCARD	ENST00000561508.1;ENST00000565022.1;ENST00000561508.1;ENST00000355986.3;ENST00000350605.4;ENST00000561916.2;ENST00000247470.9	-1.04484	-1.3584	-7.12006	9.97188e-06	0.00910041	3.7892	-0.144739
cg10783163	chr5	119798890	+	NA	PRR16;PRR16	ENST00000407149.2;ENST00000379551.2	-0.762225	-2.62774	-7.11983	9.97509e-06	0.00910041	3.7889	-0.0633651
cg10168635	chr2	191044980	-	NA	C2orf88;C2orf88;C2orf88;C2orf88;C2orf88;C2orf88;C2orf88	ENST00000409870.1;ENST00000340623.4;ENST00000443551.2;ENST00000396974.2;ENST00000409545.2;ENST00000490033.1;ENST00000450357.1	-0.849014	-1.62441	-7.11929	9.98276e-06	0.00910041	3.7882	-0.107577
cg26145258	chr11	19843393	-	NA	NAV2	ENST00000534229.1	-1.23434	-0.123517	-7.11848	9.99437e-06	0.00910041	3.78713	-0.208753
cg10730450	chr4	146401747	+	NA	SMAD1;SMAD1;SMAD1;SMAD1;SMAD1	ENST00000514778.1;ENST00000507594.1;ENST00000514831.1;ENST00000302085.4;ENST00000512019.1	-0.900898	-1.81968	-7.11801	1.00011e-05	0.00910041	3.78651	-0.105791
cg16409049	chr1	77747374	+	NA	AK5;AK5;AK5;AK5	ENST00000354567.2;ENST00000317704.4;ENST00000344720.5;ENST00000478407.1	-0.926679	-1.17858	-7.11736	1.00104e-05	0.00910041	3.78566	-0.132874
cg13337721	chr13	78034532	+	0.201328			-1.73998	-1.24416	-7.11605	1.00291e-05	0.00910041	3.78395	-0.244703
cg16001591	chr10	3800109	-	0.089854	RP11-184A2.3	ENST00000421629.1	1.36856	2.32187	7.11602	1.00295e-05	0.00910041	3.78391	0.1281
cg20758823	chr6	45392462	+	NA			-1.73486	-1.75896	-7.11594	1.00307e-05	0.00910041	3.7838	-0.206297
cg12244594	chr8	37650963	-	NA			-1.30756	-0.189295	-7.1157	1.0034e-05	0.00910041	3.7835	-0.220538
cg01930676	chr4	78783082	+	NA	MRPL1;MRPL1;MRPL1;MRPL1	ENST00000315567.8;ENST00000515625.1;ENST00000538314.1;ENST00000511521.1	0.888593	0.0473594	7.11524	1.00407e-05	0.00910041	3.78289	0.152458
cg01777341	chr12	51784862	-	NA	GALNT6;GALNT6;SLC4A8	ENST00000356317.2;ENST00000546163.1;ENST00000535225.1	-0.883714	-1.89247	-7.11495	1.00449e-05	0.00910041	3.78251	-0.101493
cg17743403	chr2	201203773	-	NA	SPATS2L;SPATS2L;SPATS2L;SPATS2L;SPATS2L;SPATS2L;SPATS2L;SPATS2L;SPATS2L;SPATS2L;SPATS2L;SPATS2L;SPATS2L;SPATS2L;SPATS2L;SPATS2L;SPATS2L	ENST00000439084.1;ENST00000409718.1;ENST00000358677.4;ENST00000409988.3;ENST00000409385.1;ENST00000439395.1;ENST00000444012.1;ENST00000451764.2;ENST00000360760.5;ENST00000423749.1;ENST00000428692.1;ENST00000471601.1;ENST00000453663.1;ENST00000409140.3;ENST00000459656.1;ENST00000471533.1;ENST00000409397.2	-1.31213	-1.05012	-7.11483	1.00465e-05	0.00910041	3.78236	-0.196593
cg00048983	chr22	40446588	-	NA	TNRC6B;TNRC6B	ENST00000441751.1;ENST00000402203.1	-0.813261	-1.18342	-7.1139	1.00599e-05	0.00910041	3.78113	-0.118669
cg04667114	chr13	34185082	+	NA	RP11-37L2.1;LINC00464	ENST00000442716.1;ENST00000454681.1	1.20779	1.52808	7.11374	1.00622e-05	0.00910041	3.78092	0.157362
cg05901787	chr4	85842082	-	NA	WDFY3;WDFY3	ENST00000509172.1;ENST00000322366.6	-0.712058	1.65494	-7.11322	1.00696e-05	0.00910041	3.78025	-0.0876379
cg04454285	chr16	86016317	-	NA			-1.29125	-1.19494	-7.11281	1.00755e-05	0.00910041	3.77971	-0.183188
cg15187782	chr12	121221088	+	NA			0.908977	2.1901	7.10937	1.01252e-05	0.00910041	3.7752	0.0924627
cg25273707	chr11	76037066	+	NA			0.763408	0.683038	7.10831	1.01404e-05	0.00910041	3.77382	0.123956
cg16824282	chr3	128779590	+	NA	GP9	ENST00000307395.4	-1.81856	-0.994884	-7.1064	1.01682e-05	0.00910041	3.77131	-0.266763
cg25360761	chr19	35819943	-	0.014323	CD22;CD22;CD22	ENST00000085219.4;ENST00000270311.6;ENST00000419549.2	-1.00057	-1.34569	-7.106	1.0174e-05	0.00910041	3.77079	-0.13796
cg05683379	chr11	34675716	-	NA			-1.79872	-1.12947	-7.10278	1.02209e-05	0.00910041	3.76657	-0.261094
cg00818473	chr4	38869557	+	0.122035	MIR574;FAM114A1;FAM114A1;FAM114A1	ENST00000385209.1;ENST00000510213.1;ENST00000515037.1;ENST00000358869.2	-0.815237	-3.05456	-7.10263	1.0223e-05	0.00910041	3.76638	-0.0562409
cg26753393	chr2	238449452	+	NA	MLPH;MLPH;MLPH;MLPH;MLPH;MLPH	ENST00000434770.1;ENST00000410032.1;ENST00000464123.1;ENST00000478712.1;ENST00000468178.1;ENST00000495439.1	0.733777	2.4566	7.10222	1.02291e-05	0.00910041	3.76583	0.0653428
cg27338898	chr6	32163411	+	NA	NOTCH4;NOTCH4;GPSM3;NOTCH4	ENST00000491215.1;ENST00000474612.1;ENST00000375043.3;ENST00000443903.2	0.937176	-1.26332	7.10196	1.02327e-05	0.00910041	3.7655	0.134477
cg02342791	chr15	31508943	-	0.035682	RP11-16E12.1;RP11-16E12.1	ENST00000559292.1;ENST00000557928.1	-1.61602	-0.799943	-7.10125	1.02433e-05	0.00910041	3.76456	-0.248621
cg27478863	chr13	50783080	-	NA	DLEU1;DLEU1;DLEU1;DLEU1;DLEU1;DLEU1;DLEU1	ENST00000486895.1;ENST00000461527.1;ENST00000476738.1;ENST00000491615.1;ENST00000484529.1;ENST00000475913.1;ENST00000485007.1	-1.25815	-1.92801	-7.10071	1.02512e-05	0.00910041	3.76385	-0.139033
cg04795450	chr6	36288118	-	NA			1.04805	2.04976	7.09995	1.02622e-05	0.00910041	3.76286	0.110196
cg05607740	chr3	196361277	-	NA			-1.63743	-2.21739	-7.09972	1.02656e-05	0.00910041	3.76256	-0.165661
cg23652093	chr11	75347560	-	NA	CTD-2530H12.7;MAP6;MAP6	ENST00000530435.1;ENST00000545476.1;ENST00000526740.1	0.687725	2.00918	7.09926	1.02724e-05	0.00910041	3.76195	0.0750968
cg12577925	chr17	72276181	+	NA	DNAI2;DNAI2;DNAI2	ENST00000311014.5;ENST00000307504.5;ENST00000446837.2	1.25109	2.17502	7.09923	1.02728e-05	0.00910041	3.76191	0.127959
cg05744487	chr11	18720220	+	NA	TMEM86A;TMEM86A;TMEM86A;TMEM86A	ENST00000527002.1;ENST00000533987.1;ENST00000280734.2;ENST00000524888.1	0.694969	-0.654686	7.0989	1.02776e-05	0.00910041	3.76149	0.113469
cg05927068	chr1	151882406	+	NA	THEM4;THEM4;THEM4	ENST00000471464.1;ENST00000368814.3;ENST00000489410.1	-0.900048	-2.68662	-7.09815	1.02886e-05	0.00910041	3.76051	-0.0721451
cg00744506	chr1	161973606	-	NA	OLFML2B	ENST00000451379.2	-0.83086	-1.87969	-7.0979	1.02924e-05	0.00910041	3.76017	-0.0959435
cg17993248	chr2	43189254	-	0.375807			-1.18878	-0.717102	-7.09575	1.0324e-05	0.00910041	3.75736	-0.189314
cg00832563	chr11	94883425	+	NA	RP11-712B9.2;RP11-712B9.2;RP11-712B9.2;RP11-712B9.2	ENST00000501356.1;ENST00000534864.1;ENST00000545216.1;ENST00000534891.1	-1.0227	-1.71326	-7.09414	1.03478e-05	0.00910041	3.75524	-0.12614
cg16059059	chr17	55631508	+	NA			-0.943913	-1.26792	-7.09374	1.03537e-05	0.00910041	3.75472	-0.133112
cg18408081	chr11	86733542	-	0.156022			0.958208	2.33734	7.09366	1.03548e-05	0.00910041	3.75462	0.0917689
cg26265657	chr4	122618170	+	0.145471	ANXA5;ANXA5;ANXA5;ANXA5;ANXA5;ANXA5;ANXA5	ENST00000296511.5;ENST00000515017.1;ENST00000512232.1;ENST00000511552.1;ENST00000509016.1;ENST00000513523.1;ENST00000296511.5	0.795854	-2.26707	7.09321	1.03616e-05	0.00910041	3.75402	0.079237
cg05820396	chr11	111055240	+	NA			0.704185	1.06158	7.09293	1.03656e-05	0.00910041	3.75366	0.10675
cg15901364	chr1	40154993	+	NA	HPCAL4	ENST00000372844.3	-0.628158	0.358609	-7.09254	1.03714e-05	0.00910041	3.75315	-0.106339
cg10618553	chr12	122300100	-	NA	HPD;HPD	ENST00000543163.1;ENST00000545969.1	0.702684	2.01813	7.09168	1.03843e-05	0.00910041	3.75201	0.0763216
cg09983792	chr6	7202397	-	NA	RREB1;RREB1	ENST00000475946.1;ENST00000492574.1	-1.32765	-1.70386	-7.08992	1.04104e-05	0.00910041	3.7497	-0.159355
cg09440559	chr1	16576546	-	0.03065	FBXO42	ENST00000375592.3	-1.6172	-1.15676	-7.08953	1.04162e-05	0.00910041	3.74919	-0.231272
cg02090171	chr10	61624779	-	NA			0.804582	-2.12164	7.08887	1.04261e-05	0.00910041	3.74832	0.0831118
cg18233005	chr1	178269073	-	NA	RASAL2	ENST00000465723.1	0.732116	-0.763096	7.08871	1.04285e-05	0.00910041	3.74811	0.117444
cg13363905	chr2	144653440	+	NA	Y_RNA	ENST00000363417.1	0.765689	2.401	7.0857	1.04735e-05	0.00910041	3.74416	0.0709462
cg01383881	chr7	47292384	-	NA			0.907681	2.38701	7.08428	1.04947e-05	0.00910041	3.7423	0.0838953
cg01135380	chr19	18526342	-	NA			-1.41938	-1.60001	-7.08387	1.05008e-05	0.00910041	3.74176	-0.175481
cg03188617	chr3	171094025	-	NA			-1.54912	-1.7906	-7.083	1.0514e-05	0.00910041	3.74061	-0.179497
cg19582614	chr12	4381894	-	NA	CCND2;RP11-264F23.3;RP11-264F23.4	ENST00000261254.3;ENST00000539135.1;ENST00000537370.1	0.792514	-1.37509	7.08295	1.05147e-05	0.00910041	3.74055	0.110009
cg00061575	chr2	74667455	+	NA	RTKN;RTKN;RTKN;RTKN;RTKN;RTKN;RTKN	ENST00000305557.5;ENST00000460968.1;ENST00000479256.1;ENST00000472518.1;ENST00000464094.2;ENST00000484453.1;ENST00000233330.6	-1.17258	-1.88931	-7.08274	1.05179e-05	0.00910041	3.74027	-0.132889
cg14642588	chr18	11908326	-	NA	MPPE1;MPPE1;MPPE1;MPPE1;MPPE1;MPPE1;MPPE1;MPPE1	ENST00000344987.6;ENST00000317235.6;ENST00000309976.8;ENST00000344987.6;ENST00000317235.6;ENST00000309976.8;ENST00000317251.4;ENST00000496196.1	0.91031	-1.53442	7.08098	1.05444e-05	0.00910041	3.73796	0.121842
cg02962508	chr8	61821442	+	NA	AC022182.1	ENST00000526936.1	-1.60555	-1.45358	-7.08058	1.05504e-05	0.00910041	3.73743	-0.209049
cg10138791	chr3	183701484	+	NA	ABCC5	ENST00000492216.1	0.733938	2.12686	7.07941	1.05682e-05	0.00910041	3.73589	0.077164
cg04132186	chr3	184322709	+	NA			-1.5445	-1.78338	-7.07899	1.05744e-05	0.00910041	3.73535	-0.179596
cg01445952	chr9	134114144	-	NA			-1.07933	-1.16017	-7.07812	1.05876e-05	0.00910041	3.7342	-0.155882
cg07481807	chr12	40927248	-	NA	MUC19;MUC19;MUC19	ENST00000474954.1;ENST00000423284.2;ENST00000454784.2	0.680723	2.70186	7.07642	1.06134e-05	0.00910041	3.73197	0.0535024
cg18276145	chr4	72052432	-	NA	SLC4A4;SLC4A4	ENST00000264485.5;ENST00000351898.6	0.846717	-1.75661	7.07532	1.06301e-05	0.00910041	3.73053	0.105257
cg01235448	chr14	51940896	-	NA	FRMD6-AS2	ENST00000556617.1	0.722247	2.37199	7.07447	1.06431e-05	0.00910041	3.7294	0.0687225
cg14530382	chr19	6753525	-	NA			-2.48943	-1.12681	-7.07414	1.06481e-05	0.00910041	3.72897	-0.341143
cg19621475	chr10	11242921	+	NA	CELF2	ENST00000537122.1	1.24715	1.48873	7.07026	1.07075e-05	0.00910041	3.72387	0.164395
cg07938459	chr12	7055586	-	NA	PTPN6;PTPN6;PTPN6;PTPN6;PTPN6	ENST00000538318.1;ENST00000543115.1;ENST00000542848.1;ENST00000543120.1;ENST00000534900.1	0.728267	-2.4049	7.06783	1.07449e-05	0.00910041	3.72066	0.0674389
cg16136663	chr1	169079132	+	NA	ATP1B1;ATP1B1;ATP1B1	ENST00000499679.3;ENST00000367813.3;ENST00000494797.1	-1.27428	-1.90792	-7.06762	1.0748e-05	0.00910041	3.72039	-0.144827
cg19336577	chr19	5622501	+	NA	SAFB;SAFB;SAFB	ENST00000454510.1;ENST00000292123.4;ENST00000538656.1	0.758545	-1.80329	7.06676	1.07612e-05	0.00910041	3.71926	0.0931069
cg15179055	chr16	67003499	-	NA	CES3	ENST00000543856.1	0.62825	2.43385	7.06661	1.07636e-05	0.00910041	3.71906	0.0573616
cg17072045	chr2	174224060	+	NA	CDCA7;CDCA7;CDCA7;CDCA7	ENST00000435616.1;ENST00000496441.1;ENST00000467411.1;ENST00000468359.1	0.954904	2.59705	7.06577	1.07765e-05	0.00910041	3.71796	0.0787303
cg26327284	chr4	37887255	+	NA			-0.805371	-1.12354	-7.0653	1.07838e-05	0.00910041	3.71734	-0.119544
cg20789954	chr3	132441258	-	0.0165	NPHP3;NPHP3;NPHP3;NPHP3;NPHP3;NPHP3;NPHP3;NPHP3;NPHP3;NPHP3;NPHP3;RP11-39E4.1;NPHP3-AS1;RP11-39E4.1;NPHP3-AS1	ENST00000471145.1;ENST00000393156.2;ENST00000337331.5;ENST00000471702.1;ENST00000469232.1;ENST00000326682.8;ENST00000337331.5;ENST00000471702.1;ENST00000383282.2;ENST00000465756.1;ENST00000393156.2;ENST00000489343.1;ENST00000503298.1;ENST00000463373.1;ENST00000504440.1	0.673371	-2.01697	7.06474	1.07924e-05	0.00910041	3.71661	0.0731225
cg09976669	chr11	9738663	+	NA	SWAP70;SWAP70;SWAP70	ENST00000526358.1;ENST00000531814.1;ENST00000524817.1	-1.51572	-1.56105	-7.06375	1.08077e-05	0.00910041	3.7153	-0.191052
cg14296111	chr1	9129942	-	NA	SLC2A5;SLC2A5;SLC2A5;SLC2A5;SLC2A5;SLC2A5;SLC2A5;SLC2A5;SLC2A5;SLC2A5;SLC2A5;SLC2A5	ENST00000461296.1;ENST00000377424.4;ENST00000535586.1;ENST00000377414.3;ENST00000473209.1;ENST00000484798.1;ENST00000474145.1;ENST00000479813.1;ENST00000486632.1;ENST00000487835.1;ENST00000464985.1;ENST00000456780.2	-1.38513	-1.93709	-7.06316	1.08169e-05	0.00910041	3.71453	-0.153915
cg19711604	chr13	50033894	-	NA			0.883688	2.34987	7.06277	1.0823e-05	0.00910041	3.71401	0.0830615
cg25558241	chr7	73617764	-	NA	LAT2	ENST00000465116.1	-0.986823	-2.13394	-7.06051	1.08581e-05	0.00910041	3.71103	-0.104314
cg16329589	chr4	174430141	-	NA			-1.32697	-2.3093	-7.05875	1.08856e-05	0.00910041	3.70871	-0.125554
cg18002896	chr8	144465845	-	NA	RHPN1;RHPN1	ENST00000289013.6;ENST00000522335.1	0.756519	-1.40376	7.05864	1.08872e-05	0.00910041	3.70857	0.104969
cg04830056	chr3	182982965	+	NA	B3GNT5;B3GNT5;B3GNT5;B3GNT5;B3GNT5;MCF2L2;B3GNT5;B3GNT5;B3GNT5;B3GNT5;B3GNT5;B3GNT5	ENST00000496270.1;ENST00000465010.1;ENST00000488301.1;ENST00000477699.1;ENST00000481531.1;ENST00000488149.1;ENST00000326505.3;ENST00000493370.1;ENST00000480551.1;ENST00000464191.1;ENST00000460419.1;ENST00000464923.1	-1.22855	-1.76441	-7.05821	1.0894e-05	0.00910041	3.708	-0.145731
cg18002447	chr17	59482956	+	NA	TBX2;TBX2	ENST00000477081.1;ENST00000419047.1	-0.710827	-0.876799	-7.05802	1.08969e-05	0.00910041	3.70776	-0.110672
cg19928955	chr13	34184932	-	0.086723	RP11-37L2.1;LINC00464	ENST00000442716.1;ENST00000454681.1	0.874799	1.93721	7.05766	1.09025e-05	0.00910041	3.70728	0.0976896
cg11166708	chr21	45285836	-	NA	AGPAT3;AGPAT3;AGPAT3	ENST00000448287.1;ENST00000474735.1;ENST00000291572.8	0.551702	-1.31579	7.05748	1.09053e-05	0.00910041	3.70705	0.0776218
cg07267974	chr8	62539945	+	NA	ASPH;ASPH;ASPH;ASPH;ASPH;ASPH	ENST00000518441.1;ENST00000519678.1;ENST00000524173.1;ENST00000521499.1;ENST00000523897.1;ENST00000523927.1	0.9892	2.26151	7.0572	1.09098e-05	0.00910041	3.70667	0.0953092
cg16737426	chr3	188139897	-	NA	LPP	ENST00000494233.1	-1.57582	-1.57251	-7.05719	1.091e-05	0.00910041	3.70665	-0.198887
cg12831340	chr20	35090173	+	NA	DLGAP4;DLGAP4;DLGAP4;DLGAP4;DLGAP4;DLGAP4;DLGAP4	ENST00000340491.4;ENST00000340491.4;ENST00000475894.1;ENST00000482872.1;ENST00000495241.1;ENST00000491207.1;ENST00000482037.1	0.790184	0.360253	7.05712	1.0911e-05	0.00910041	3.70656	0.133594
cg18093746	chr16	31021911	-	0.3269	STX1B;STX1B;STX1B;STX1B	ENST00000215095.5;ENST00000565419.1;ENST00000215095.5;ENST00000561836.1	0.822499	-2.34354	7.05619	1.09255e-05	0.00910041	3.70534	0.078291
cg02059214	chr3	108021106	+	NA	HHLA2;HHLA2;HHLA2;HHLA2;HHLA2;HHLA2;HHLA2	ENST00000357759.5;ENST00000467282.1;ENST00000463019.3;ENST00000491820.1;ENST00000467562.1;ENST00000482430.1;ENST00000462629.1	1.00255	2.24948	7.05607	1.09274e-05	0.00910041	3.70519	0.0971986
cg12987887	chr22	24906824	+	NA	UPB1;UPB1	ENST00000413389.2;ENST00000415388.1	-1.33348	-2.02584	-7.05533	1.09391e-05	0.00910041	3.7042	-0.143512
cg19414981	chr10	34663822	-	NA			-1.01288	-1.64056	-7.05524	1.09404e-05	0.00910041	3.70409	-0.132347
cg06145370	chr7	129499197	+	0.055769	UBE2H;UBE2H;UBE2H	ENST00000480245.1;ENST00000486283.1;ENST00000463272.1	-1.3013	-0.825524	-7.05495	1.09451e-05	0.00910041	3.7037	-0.202015
cg14716208	chr3	52089752	-	NA			0.941865	-0.838314	7.05486	1.09464e-05	0.00910041	3.70359	0.149476
cg03519157	chr11	46367033	-	NA	DGKZ;DGKZ;DGKZ;DGKZ;DGKZ;DGKZ;DGKZ;DGKZ;DGKZ;DGKZ	ENST00000532868.1;ENST00000528615.1;ENST00000531879.1;ENST00000527674.1;ENST00000395574.3;ENST00000395574.3;ENST00000525242.1;ENST00000528615.1;ENST00000527674.1;ENST00000531879.1	-1.28168	-2.35468	-7.05418	1.09572e-05	0.00910041	3.70269	-0.120724
cg24348876	chr6	148941848	+	NA			0.657501	1.11059	7.05354	1.09672e-05	0.00910041	3.70184	0.0983388
cg13520893	chr9	136006118	+	NA	RALGDS;RALGDS	ENST00000393157.3;ENST00000372051.3	1.04341	2.16433	7.05352	1.09675e-05	0.00910041	3.70182	0.106014
cg12996417	chr4	152198109	-	0.0206	PRSS48	ENST00000441586.2	0.781543	-0.721996	7.0532	1.09725e-05	0.00910041	3.7014	0.126522
cg09726328	chr1	63833127	+	NA	ALG6;ALG6	ENST00000371108.4;ENST00000487136.1	0.789974	-1.90635	7.05278	1.09792e-05	0.00910041	3.70084	0.0910145
cg02743878	chr2	169937094	+	NA	DHRS9;DHRS9;DHRS9;DHRS9;DHRS9;DHRS9;DHRS9	ENST00000412271.1;ENST00000327239.4;ENST00000357546.2;ENST00000428522.1;ENST00000450153.1;ENST00000421653.1;ENST00000436483.2	-0.941362	-1.17687	-7.05216	1.09889e-05	0.00910041	3.70003	-0.136093
cg16319967	chr5	175121610	-	0.042645			-1.60575	-2.16191	-7.05168	1.09965e-05	0.00910041	3.6994	-0.158531
cg27598576	chr12	53995468	+	0.254559	ATF7;ATF7;ATF7	ENST00000328463.7;ENST00000548446.1;ENST00000306727.9	-1.78052	-1.13816	-7.05113	1.10052e-05	0.00910041	3.69867	-0.253711
cg16511225	chr19	51920932	+	NA	SIGLEC10;SIGLEC10;SIGLEC10;SIGLEC10;SIGLEC10;SIGLEC10;SIGLEC10;SIGLEC10;SIGLEC10;SIGLEC10;SIGLEC10;SIGLEC10;SIGLEC10	ENST00000525998.1;ENST00000357375.4;ENST00000356298.5;ENST00000357375.4;ENST00000439889.2;ENST00000353836.5;ENST00000356298.5;ENST00000529627.1;ENST00000439889.2;ENST00000353836.5;ENST00000530476.1;ENST00000524527.1;ENST00000441969.2	-1.01885	-1.79913	-7.04949	1.10311e-05	0.00910041	3.6965	-0.121601
cg07921828	chr1	40285318	-	NA			0.593735	2.4745	7.04947	1.10314e-05	0.00910041	3.69648	0.0531316
cg16700163	chr16	85169956	+	NA			-0.858506	-2.57391	-7.04892	1.10402e-05	0.00910041	3.69575	-0.073591
cg07703783	chr16	89070719	+	NA			-1.27319	-2.87166	-7.04863	1.10447e-05	0.00910041	3.69538	-0.0964114
cg14363505	chr3	47267394	-	NA	RP11-447D11.2	ENST00000429315.2	-1.55829	-1.88932	-7.04774	1.10589e-05	0.00910041	3.6942	-0.178238
cg13488078	chr8	27469338	+	NA	CLU;CLU;CLU;CLU;CLU;CLU;CLU;CLU;CLU;CLU;CLU;CLU;CLU;CLU;CLU;CLU	ENST00000380446.5;ENST00000518050.1;ENST00000519742.1;ENST00000522238.1;ENST00000519472.1;ENST00000523589.1;ENST00000522413.1;ENST00000523396.1;ENST00000316403.10;ENST00000520012.1;ENST00000520796.1;ENST00000520491.1;ENST00000523500.1;ENST00000405140.3;ENST00000546343.1;ENST00000522299.1	-1.32507	-1.3894	-7.04684	1.10731e-05	0.00910041	3.69302	-0.177562
cg25388335	chr7	72996462	-	NA			-1.3344	-1.87289	-7.04532	1.10973e-05	0.00910041	3.69101	-0.152171
cg16508068	chr10	94451736	+	NA	HHEX;HHEX;HHEX;HHEX;HHEX	ENST00000551454.1;ENST00000472590.2;ENST00000472590.2;ENST00000492654.2;ENST00000492654.2	-1.48432	-2.17665	-7.04529	1.10978e-05	0.00910041	3.69097	-0.146465
cg05998841	chr5	67588130	+	0.220461	PIK3R1;PIK3R1;PIK3R1;PIK3R1;PIK3R1;PIK3R1;PIK3R1	ENST00000521409.1;ENST00000518292.1;ENST00000518813.1;ENST00000518813.1;ENST00000523872.1;ENST00000520550.1;ENST00000519025.1	0.889665	2.37183	7.04276	1.11382e-05	0.00910041	3.68763	0.0845634
cg10634241	chr20	52295101	-	NA			-1.45015	-1.30995	-7.0401	1.11808e-05	0.00910041	3.68412	-0.199485
cg05314055	chr5	179368206	-	NA			0.710823	2.10382	7.03745	1.12235e-05	0.00910041	3.68061	0.07324
cg01632881	chr10	71241237	-	NA	TSPAN15	ENST00000478112.1	-1.49015	-1.04223	-7.03663	1.12367e-05	0.00910041	3.67953	-0.221118
cg06133910	chr13	34185230	-	0.09375	RP11-37L2.1;LINC00464	ENST00000442716.1;ENST00000454681.1	1.12307	1.90812	7.0349	1.12646e-05	0.00910041	3.67726	0.126647
cg22807449	chr17	46622522	-	NA	HOXB-AS1;HOXB-AS1;HOXB2;HOXB2;HOXB-AS1;HOXB2;HOXB2;HOXB2	ENST00000504972.3;ENST00000508688.1;ENST00000571287.1;ENST00000574746.1;ENST00000435312.1;ENST00000330070.4;ENST00000326226.3;ENST00000330070.4	-1.11491	-0.298783	-7.0344	1.12728e-05	0.00910041	3.67659	-0.18799
cg11011244	chr19	52075742	+	NA	ZNF175;ZNF175	ENST00000545217.1;ENST00000436511.2	-1.1437	-1.38458	-7.03379	1.12826e-05	0.00910041	3.67579	-0.154666
cg26992245	chr8	29848579	-	NA			1.05185	2.19656	7.03363	1.12853e-05	0.00910041	3.67557	0.107049
cg07066520	chr11	75081047	-	NA			-1.33632	-2.00233	-7.03347	1.12878e-05	0.00910041	3.67536	-0.143884
cg18684951	chr5	141700490	-	NA	SPRY4;SPRY4;SPRY4;SPRY4	ENST00000511815.1;ENST00000503582.1;ENST00000434127.2;ENST00000344120.4	-1.15213	-1.46064	-7.03338	1.12893e-05	0.00910041	3.67524	-0.153266
cg23456664	chr1	78188101	+	NA	USP33;USP33;USP33;USP33	ENST00000527390.1;ENST00000531637.1;ENST00000462192.1;ENST00000461986.1	0.856542	1.88321	7.03329	1.12907e-05	0.00910041	3.67512	0.0971334
cg23816136	chr22	29198005	+	NA	XBP1;XBP1;XBP1;XBP1;XBP1;CTA-292E10.6;CTA-292E10.6;CTA-292E10.6	ENST00000415306.1;ENST00000344347.4;ENST00000403532.3;ENST00000482720.1;ENST00000216037.6;ENST00000451486.1;ENST00000458080.1;ENST00000418292.1	-1.35796	-2.27946	-7.0331	1.12938e-05	0.00910041	3.67487	-0.130272
cg07682160	chr19	18959935	-	0.0105			-0.80968	0.104024	-7.03301	1.12953e-05	0.00910041	3.67475	-0.138919
cg26641599	chr6	41675846	-	NA	TFEB;TFEB;TFEB;TFEB;TFEB;TFEB;TFEB;TFEB;TFEB;TFEB	ENST00000419788.1;ENST00000416140.1;ENST00000424495.1;ENST00000445700.1;ENST00000394283.1;ENST00000433032.1;ENST00000419396.1;ENST00000230323.4;ENST00000373033.1;ENST00000403298.4	-1.14731	-1.74581	-7.03141	1.13212e-05	0.00910041	3.67264	-0.137819
cg12017452	chr6	159537595	+	NA			-1.15947	-1.3814	-7.03108	1.13266e-05	0.00910041	3.67221	-0.155729
cg00900124	chr2	69969033	-	NA	ANXA4;ANXA4;ANXA4;ANXA4;ANXA4;AC092431.1;ANXA4	ENST00000536030.1;ENST00000460942.1;ENST00000487351.2;ENST00000409920.1;ENST00000460439.1;ENST00000418066.2;ENST00000477632.1	1.1254	-0.70709	7.03085	1.13304e-05	0.00910041	3.6719	0.180079
cg02928644	chr2	170646566	-	NA			-0.708919	-1.71764	-7.02968	1.13495e-05	0.00910041	3.67035	-0.0887664
cg09048251	chr5	77253974	-	NA			-2.54322	-1.3678	-7.02959	1.13509e-05	0.00910041	3.67023	-0.322728
cg25597163	chr7	66234307	-	NA	KCTD7;KCTD7;RABGEF1	ENST00000380827.3;ENST00000380828.2;ENST00000442563.1	-1.27051	-0.889082	-7.02905	1.13597e-05	0.00910041	3.66953	-0.196173
cg03670505	chr12	92612335	+	NA			-1.31934	-1.12841	-7.02857	1.13676e-05	0.00910041	3.66888	-0.194519
cg04924511	chr3	10334731	+	NA	GHRL;GHRL;GHRL;GHRL	ENST00000430179.1;ENST00000429122.1;ENST00000425479.1;ENST00000335542.8	-1.20185	-0.486513	-7.02833	1.13715e-05	0.00910041	3.66857	-0.197371
cg09767156	chr1	245084096	+	0.189387			-1.50457	-0.964605	-7.02771	1.13816e-05	0.00910041	3.66775	-0.226432
cg21988461	chr4	88008667	+	NA	AFF1;AFF1	ENST00000511722.1;ENST00000544085.1	-0.817723	-0.533373	-7.02771	1.13816e-05	0.00910041	3.66775	-0.13699
cg23165348	chr11	36172658	-	NA	LDLRAD3;LDLRAD3	ENST00000532490.1;ENST00000534091.1	0.820335	1.16455	7.02739	1.13869e-05	0.00910041	3.66732	0.119484
cg12183570	chr6	3495038	+	NA			0.697241	2.48145	7.02688	1.13953e-05	0.00910041	3.66665	0.0629485
cg17643699	chr12	27091484	+	NA	ASUN;FGFR1OP2;FGFR1OP2;FGFR1OP2;FGFR1OP2;FGFR1OP2;ASUN;ASUN;ASUN;FGFR1OP2;FGFR1OP2;FGFR1OP2;FGFR1OP2;FGFR1OP2	ENST00000539625.1;ENST00000229395.3;ENST00000544111.1;ENST00000395941.4;ENST00000546072.1;ENST00000327214.5;ENST00000544548.1;ENST00000261191.7;ENST00000537336.1;ENST00000229395.3;ENST00000544111.1;ENST00000395941.4;ENST00000546072.1;ENST00000327214.5	0.918832	-1.4926	7.0266	1.13998e-05	0.00910041	3.66628	0.122602
cg20263799	chr17	46095841	-	NA			-1.23415	-1.31497	-7.0261	1.14081e-05	0.00910041	3.66561	-0.173413
cg12492301	chr3	160819000	+	NA	B3GALNT1;B3GALNT1;B3GALNT1;B3GALNT1;B3GALNT1;B3GALNT1;B3GALNT1;B3GALNT1;B3GALNT1;B3GALNT1;B3GALNT1;B3GALNT1;B3GALNT1;B3GALNT1;B3GALNT1;B3GALNT1;B3GALNT1	ENST00000494818.1;ENST00000417187.1;ENST00000473285.1;ENST00000498216.1;ENST00000488170.1;ENST00000484127.1;ENST00000492353.1;ENST00000473142.1;ENST00000468268.1;ENST00000320474.4;ENST00000392781.2;ENST00000392779.2;ENST00000392780.1;ENST00000494173.1;ENST00000496295.1;ENST00000476999.1;ENST00000478383.1	0.61319	2.74859	7.0256	1.14162e-05	0.00910041	3.66496	0.0483127
cg27238079	chr10	33247273	+	0.0389	RP11-462L8.1;ITGB1;ITGB1;ITGB1;ITGB1;ITGB1;ITGB1;ITGB1;ITGB1;ITGB1;ITGB1;ITGB1	ENST00000450890.1;ENST00000437302.1;ENST00000396033.2;ENST00000414670.1;ENST00000302278.3;ENST00000484088.1;ENST00000374956.4;ENST00000488494.1;ENST00000474568.1;ENST00000528877.1;ENST00000534049.1;ENST00000475184.1	0.996261	-1.58297	7.0239	1.14442e-05	0.00910041	3.66271	0.128107
cg16755220	chr16	12070685	+	NA	RP11-166B2.1;RP11-166B2.1;SNX29	ENST00000538896.1;ENST00000532936.1;ENST00000564111.1	0.797711	-1.16568	7.0233	1.14541e-05	0.00910041	3.66191	0.119579
cg18390181	chr10	102810139	+	NA			0.707028	-1.78025	7.02296	1.14596e-05	0.00910041	3.66147	0.0851118
cg19147295	chr11	94276694	+	0.048659	PIWIL4;FUT4	ENST00000543336.1;ENST00000358752.2	-1.2644	-1.45863	-7.0223	1.14705e-05	0.00910041	3.66059	-0.16593
cg08420239	chr16	30539387	+	NA	ZNF768;ZNF768;ZNF768;ZNF747	ENST00000380412.5;ENST00000538507.1;ENST00000562803.1;ENST00000535210.1	-1.1453	-2.40739	-7.02174	1.14798e-05	0.00910041	3.65985	-0.103696
cg12277366	chr8	54931229	+	NA	TCEA1;TCEA1;TCEA1;TCEA1	ENST00000521086.2;ENST00000522397.1;ENST00000517351.1;ENST00000521836.1	1.04733	1.39519	7.02132	1.14867e-05	0.00910041	3.6593	0.14587
cg01164141	chr5	55977468	-	NA			0.626646	2.80495	7.02082	1.1495e-05	0.00910041	3.65864	0.0480929
cg01877352	chr11	60775233	+	NA	CD6;CD6;CD6	ENST00000541964.1;ENST00000538611.1;ENST00000545105.1	-1.60416	-1.45471	-7.01923	1.15214e-05	0.00910041	3.65653	-0.20522
cg05364508	chr2	203242417	+	NA			-0.648421	-2.33304	-7.01868	1.15304e-05	0.00910041	3.6558	-0.0639876
cg08369401	chr14	93119896	-	NA	RIN3;RIN3	ENST00000555589.1;ENST00000418924.2	-1.00129	-1.74284	-7.01867	1.15307e-05	0.00910041	3.65579	-0.11826
cg20049362	chr14	75987772	+	NA	BATF;BATF;BATF	ENST00000286639.6;ENST00000555795.1;ENST00000555504.1	0.609882	2.28769	7.01848	1.15338e-05	0.00910041	3.65554	0.0592977
cg07230731	chr8	24272770	-	0.013254	RP11-624C23.1;RP11-624C23.1	ENST00000523578.1;ENST00000519689.1	-0.789937	-1.44297	-7.01822	1.15381e-05	0.00910041	3.6552	-0.106303
cg12163415	chr2	27906671	-	NA			0.724634	-0.966414	7.01807	1.15406e-05	0.00910041	3.65499	0.112733
cg07728874	chr11	118213272	+	NA	CD3D;CD3D;CD3D;CD3D	ENST00000526561.1;ENST00000529594.1;ENST00000300692.4;ENST00000526561.1	1.53108	1.57732	7.01791	1.15433e-05	0.00910041	3.65478	0.196943
cg07409418	chr4	174429649	+	0.44586			-1.30372	-1.54215	-7.01682	1.15614e-05	0.00910041	3.65334	-0.175512
cg00818106	chr10	134221503	-	NA	PWWP2B	ENST00000305233.5	-1.32033	-1.57175	-7.01678	1.1562e-05	0.00910041	3.65329	-0.168409
cg27227797	chr19	375831	-	NA	THEG;THEG;THEG	ENST00000530711.1;ENST00000346878.2;ENST00000342640.3	0.787145	1.53663	7.0165	1.15666e-05	0.00910041	3.65292	0.105079
cg07625372	chr5	10503081	-	0.107473	RP11-1C1.4	ENST00000515243.1	0.928949	1.83204	7.01554	1.15827e-05	0.00910041	3.65165	0.107943
cg09923296	chr10	13812165	-	0.11465			-1.71715	-1.01069	-7.01513	1.15896e-05	0.00910041	3.6511	-0.253293
cg01910484	chr16	56642229	+	NA	MT2A;MT2A;MT2A;MT2A;MT2A;MT2A	ENST00000563985.1;ENST00000562017.1;ENST00000561491.1;ENST00000567300.1;ENST00000245185.5;ENST00000245185.5	0.975321	-2.19981	7.01444	1.1601e-05	0.00910041	3.65019	0.101724
cg07880098	chr21	32090978	-	NA	KRTAP21-3	ENST00000444335.1	0.838728	2.09301	7.01399	1.16085e-05	0.00910041	3.6496	0.0876562
cg12332674	chr6	34252820	-	NA	RP1-187N21.2	ENST00000419956.1	-0.989945	-0.820353	-7.01276	1.16291e-05	0.00910041	3.64797	-0.155827
cg08007338	chr1	180123948	-	NA	QSOX1;QSOX1;QSOX1	ENST00000367602.3;ENST00000392029.2;ENST00000367600.5	0.756708	-2.61267	7.01232	1.16365e-05	0.00910041	3.64738	0.0640633
cg26768664	chr19	1402617	+	NA	GAMT;GAMT	ENST00000447102.2;ENST00000252288.1	-1.36007	-1.81783	-7.01158	1.16489e-05	0.00910041	3.6464	-0.15728
cg27097542	chr16	11706435	+	NA	LITAF	ENST00000576036.1	-1.70176	-1.31273	-7.01085	1.16612e-05	0.00910041	3.64543	-0.231329
cg12962613	chr4	62770530	+	NA	Y_RNA	ENST00000365299.1	0.59249	1.33348	7.01046	1.16678e-05	0.00910041	3.64491	0.0838313
cg14458834	chr17	46655394	-	NA	HOXB3;HOXB4;HOXB3;HOXB-AS3;HOXB3;HOXB3;HOXB3;HOXB3;HOXB3	ENST00000465120.3;ENST00000332503.5;ENST00000489475.1;ENST00000465846.2;ENST00000460160.1;ENST00000472863.1;ENST00000476342.1;ENST00000498678.1;ENST00000552000.2	0.901555	-1.9001	7.00818	1.1706e-05	0.00910041	3.6419	0.103339
cg01300405	chr19	19626978	+	NA	NDUFA13;NDUFA13;NDUFA13;CTC-260F20.3;NDUFA13;NDUFA13;TSSK6;NDUFA13;NDUFA13	ENST00000507754.1;ENST00000507754.1;ENST00000252576.5;ENST00000555938.1;ENST00000503283.1;ENST00000512771.1;ENST00000360913.3;ENST00000502506.1;ENST00000511180.1	0.917003	-1.99978	7.00767	1.17147e-05	0.00910041	3.64122	0.104073
cg18544538	chr22	45772737	-	NA			-1.41682	-1.42921	-7.00715	1.17235e-05	0.00910041	3.64053	-0.191007
cg16498391	chr18	12421072	-	NA			-1.55236	-1.39773	-7.00536	1.17538e-05	0.00910041	3.63816	-0.204217
cg20941855	chr3	111718457	-	0.011816	TAGLN3;TAGLN3;TAGLN3	ENST00000486460.1;ENST00000469385.1;ENST00000478951.1	-0.65978	-0.564733	-7.00345	1.17861e-05	0.00910041	3.63563	-0.109721
cg19832723	chr22	30129918	-	NA			-1.23477	-1.18219	-7.0027	1.17988e-05	0.00910041	3.63464	-0.178299
cg04020309	chr1	247496094	+	NA	ZNF496;ZNF496;ZNF496	ENST00000294753.4;ENST00000477903.1;ENST00000478225.1	-1.10513	-0.888127	-7.00256	1.18013e-05	0.00910041	3.63445	-0.170626
cg16276850	chr17	38498914	+	NA	RARA;RARA;RARA	ENST00000394081.3;ENST00000394081.3;ENST00000319149.8	-1.24471	-0.735445	-7.0024	1.1804e-05	0.00910041	3.63423	-0.19595
cg02357714	chr5	176936563	-	NA	DOK3;DOK3;DOK3;DOK3;DOK3;DOK3;DOK3;DOK3;DOK3;DOK3;DOK3;DOK3	ENST00000502380.1;ENST00000500323.2;ENST00000512660.1;ENST00000502885.1;ENST00000506493.1;ENST00000510380.1;ENST00000510898.1;ENST00000377112.4;ENST00000312943.6;ENST00000510389.1;ENST00000509310.1;ENST00000312943.6	-1.38769	-1.52493	-7.00196	1.18115e-05	0.00910041	3.63365	-0.176031
cg07065217	chr14	105953092	+	NA	CRIP1;AL928654.7;CRIP1;CRIP1;CRIP1;CRIP1;CRIP1;CRIP1;AL928654.7;AL928654.7;CRIP1;AL928654.7	ENST00000460900.1;ENST00000477724.2;ENST00000330233.7;ENST00000330233.7;ENST00000496700.1;ENST00000496700.1;ENST00000461556.1;ENST00000409393.2;ENST00000547940.1;ENST00000553228.1;ENST00000392531.3;ENST00000550554.1	-0.680031	-1.37572	-7.00154	1.18185e-05	0.00910041	3.6331	-0.0944455
cg01233795	chr3	143533434	-	0.042246			-1.309	-2.04002	-7.00027	1.18403e-05	0.00910041	3.63141	-0.139823
cg06814977	chr14	62331563	-	NA	CTD-2277K2.1;CTD-2277K2.1	ENST00000554436.1;ENST00000554138.1	-0.61201	1.71196	-6.99997	1.18453e-05	0.00910041	3.63102	-0.0762928
cg24308043	chr10	49967889	-	NA			1.01673	2.64795	6.99927	1.18574e-05	0.00910041	3.63008	0.0817139
cg11924260	chr12	125036266	+	NA	NCOR2;NCOR2	ENST00000542565.1;ENST00000458234.1	-1.31296	-2.18793	-6.99875	1.18661e-05	0.00910041	3.6294	-0.131109
cg15557085	chr2	159997118	+	0.023534	TANC1	ENST00000464096.1	-1.10862	-0.862512	-6.99777	1.18831e-05	0.00910041	3.62809	-0.175379
cg23736940	chr17	39524123	-	0.059795			0.574996	1.98699	6.99747	1.18882e-05	0.00910041	3.62769	0.0636616
cg05650238	chr5	55215955	-	NA			-0.813485	-1.40418	-6.99593	1.19146e-05	0.00910041	3.62565	-0.114788
cg04093633	chr15	82469848	-	NA			-1.41591	-0.82106	-6.99417	1.19449e-05	0.00910041	3.62331	-0.222328
cg23504815	chr2	214180977	-	0.137349	SPAG16;SPAG16;SPAG16;SPAG16	ENST00000414961.2;ENST00000420497.1;ENST00000406979.2;ENST00000452556.1	-0.568411	2.35265	-6.99365	1.19538e-05	0.00910041	3.62263	-0.0526343
cg03217729	chr16	11222890	-	NA	CLEC16A;CLEC16A	ENST00000459723.1;ENST00000381822.2	-0.774273	-1.7046	-6.99311	1.19631e-05	0.00910041	3.62191	-0.0962853
cg15175457	chr20	50097296	+	NA			1.32992	1.69486	6.99275	1.19693e-05	0.00910041	3.62143	0.159499
cg24520342	chr19	15344265	+	NA	EPHX3;EPHX3	ENST00000221730.2;ENST00000435261.1	-1.60321	-1.37334	-6.99085	1.20022e-05	0.00910041	3.61891	-0.215125
cg05226061	chr17	37308828	-	0.015625	PLXDC1;PLXDC1;PLXDC1;PLXDC1;PLXDC1;PLXDC1;PLXDC1;PLXDC1	ENST00000315392.3;ENST00000394318.2;ENST00000441877.1;ENST00000444911.2;ENST00000415163.1;ENST00000441877.1;ENST00000539608.1;ENST00000461225.1	-0.917134	-1.29044	-6.99061	1.20063e-05	0.00910041	3.61859	-0.128793
cg19378631	chr10	22606072	-	NA	COMMD3;COMMD3;COMMD3;COMMD3;COMMD3;COMMD3;COMMD3;COMMD3;COMMD3;COMMD3;COMMD3;COMMD3;COMMD3;BMI1	ENST00000472673.1;ENST00000483684.1;ENST00000475460.1;ENST00000463409.1;ENST00000468179.1;ENST00000489125.1;ENST00000470045.1;ENST00000472610.1;ENST00000496071.1;ENST00000479958.1;ENST00000468469.1;ENST00000471350.1;ENST00000463688.1;ENST00000417470.1	-1.19948	-2.09376	-6.98856	1.2042e-05	0.00910041	3.61586	-0.126191
cg24482434	chr12	109252608	-	NA	SSH1;SSH1;SSH1;DAO	ENST00000548522.1;ENST00000360239.3;ENST00000326495.5;ENST00000548052.1	-0.796639	-2.05752	-6.98783	1.20546e-05	0.00910041	3.6149	-0.0855852
cg08789503	chr17	514682	+	0.014625	VPS53;VPS53	ENST00000576149.1;ENST00000573028.1	-1.85161	-1.09154	-6.98779	1.20552e-05	0.00910041	3.61485	-0.270354
cg07668739	chr16	89852101	-	NA			1.16866	1.73192	6.98765	1.20576e-05	0.00910041	3.61467	0.141986
cg10136354	chr2	73151457	+	NA	EMX1;EMX1	ENST00000464675.2;ENST00000491023.2	0.748031	-1.3816	6.98695	1.20699e-05	0.00910041	3.61373	0.100857
cg00791758	chr6	34012985	+	0.261623			0.926144	-2.41845	6.98487	1.21062e-05	0.00910041	3.61097	0.0895782
cg05351320	chr5	150827279	-	0.041703	SLC36A1;SLC36A1;SLC36A1;SLC36A1;SLC36A1;SLC36A1;SLC36A1;SLC36A1;SLC36A1	ENST00000243389.3;ENST00000521351.1;ENST00000517945.1;ENST00000520111.1;ENST00000520701.1;ENST00000429484.2;ENST00000243389.3;ENST00000456739.1;ENST00000517945.1	0.761561	-1.7125	6.98385	1.2124e-05	0.00910041	3.60961	0.0954855
cg27574991	chr7	47537004	-	NA	TNS3;TNS3;TNS3	ENST00000545849.1;ENST00000398879.1;ENST00000311160.9	-1.35218	-1.26301	-6.98306	1.21379e-05	0.00910041	3.60856	-0.190263
cg26396086	chr1	247494708	+	NA	ZNF496;ZNF496;ZNF496	ENST00000478225.1;ENST00000477903.1;ENST00000294753.4	0.655989	-0.386663	6.98252	1.21474e-05	0.00910041	3.60784	0.111438
cg17714799	chr4	110625080	-	NA	CASP6;CASP6;CASP6;CASP6	ENST00000352981.3;ENST00000265164.2;ENST00000505486.1;ENST00000503684.1	-1.46471	-1.14531	-6.981	1.2174e-05	0.00910041	3.60583	-0.208256
cg00843623	chr19	12146163	-	NA	CTD-2006C1.2;ZNF433;ZNF433;ZNF433;ZNF433;ZNF433;ZNF433	ENST00000476474.1;ENST00000547560.1;ENST00000552904.1;ENST00000419886.2;ENST00000550745.1;ENST00000455504.2;ENST00000411841.1	-0.634075	0.768117	-6.98075	1.21785e-05	0.00910041	3.60549	-0.101288
cg20487608	chr6	15288126	-	NA	JARID2;JARID2	ENST00000538175.1;ENST00000397311.3	-1.56504	-1.59253	-6.98071	1.2179e-05	0.00910041	3.60544	-0.197068
cg11579421	chr10	134211857	-	NA			-1.51762	-1.23955	-6.97916	1.22063e-05	0.00910041	3.60338	-0.210693
cg18525914	chr19	18128428	+	0.023309			-1.08254	-1.46594	-6.97906	1.22082e-05	0.00910041	3.60324	-0.143571
cg11122148	chr13	45150705	+	NA	TSC22D1;TSC22D1;TSC22D1	ENST00000493016.1;ENST00000501704.2;ENST00000458659.2	0.758874	-0.515079	6.97872	1.22142e-05	0.00910041	3.60279	0.126256
cg07591278	chr3	23851523	-	NA	UBE2E1;UBE2E1;UBE2E1;UBE2E1	ENST00000467766.1;ENST00000475680.1;ENST00000452012.1;ENST00000495141.1	-1.29981	-1.59935	-6.97864	1.22156e-05	0.00910041	3.60268	-0.160521
cg08634797	chr11	57416082	-	NA	YPEL4;YPEL4;AP000662.4;YPEL4;YPEL4;YPEL4;YPEL4;CLP1;YPEL4;AP000662.4;YPEL4;AP000662.4;YPEL4;YPEL4;AP000662.4;AP000662.4	ENST00000524592.1;ENST00000529776.1;ENST00000525988.1;ENST00000532314.1;ENST00000534810.1;ENST00000524669.1;ENST00000533025.1;ENST00000529773.1;ENST00000534711.1;ENST00000526243.1;ENST00000528797.1;ENST00000529908.1;ENST00000531442.1;ENST00000544993.1;ENST00000528466.1;ENST00000530595.1	-0.969265	-1.33794	-6.97757	1.22344e-05	0.00910041	3.60127	-0.134649
cg07793369	chr9	139377940	+	NA	C9orf163	ENST00000354376.1	0.925857	0.647013	6.97686	1.2247e-05	0.00910041	3.60032	0.1519
cg04065065	chr9	35096250	-	NA	PIGO;PIGO;PIGO;PIGO;PIGO;PIGO;PIGO;RP11-182N22.8;PIGO;PIGO;PIGO	ENST00000474436.1;ENST00000492770.1;ENST00000378617.3;ENST00000341666.3;ENST00000465745.1;ENST00000472208.1;ENST00000378617.3;ENST00000431804.1;ENST00000298004.5;ENST00000474436.1;ENST00000472208.1	0.797946	-2.06492	6.97661	1.22514e-05	0.00910041	3.59999	0.0855783
cg17246140	chr2	43020264	+	NA	HAAO;HAAO;HAAO;HAAO;HAAO;HAAO	ENST00000404451.3;ENST00000402268.1;ENST00000431905.1;ENST00000402698.2;ENST00000294973.6;ENST00000406924.2	-1.72592	-2.07871	-6.97562	1.22689e-05	0.00910041	3.59867	-0.17877
cg16374343	chr17	1014352	-	NA	ABR;ABR	ENST00000570441.1;ENST00000382259.2	-1.05387	-1.10581	-6.97303	1.2315e-05	0.00910041	3.59522	-0.157816
cg14364151	chr14	50991703	-	NA	MAP4K5	ENST00000555216.1	-1.65197	-1.31151	-6.97295	1.23164e-05	0.00910041	3.59512	-0.22326
cg05964963	chr17	56160684	-	NA	DYNLL2	ENST00000240343.5	0.759739	-1.51526	6.97266	1.23215e-05	0.00910041	3.59474	0.101145
cg01894064	chr4	154073371	-	NA	TRIM2;TRIM2;TRIM2	ENST00000441616.1;ENST00000437508.2;ENST00000491446.1	-1.03259	-2.53874	-6.97254	1.23237e-05	0.00910041	3.59457	-0.0894874
cg04712122	chr14	99655747	+	NA			1.34217	1.96804	6.97091	1.23527e-05	0.00910041	3.59241	0.154209
cg19768606	chr4	185811072	-	NA			-1.21549	-1.86839	-6.96911	1.23849e-05	0.00910041	3.59001	-0.141988
cg19304407	chr18	20512860	-	NA	RBBP8;RBBP8;RBBP8	ENST00000327155.4;ENST00000399722.1;ENST00000399721.1	-0.713597	-2.23737	-6.9685	1.23958e-05	0.00910041	3.5892	-0.0722222
cg17064663	chr2	71358320	-	NA	MCEE;MCEE;MCEE;MPHOSPH10;MPHOSPH10	ENST00000494660.2;ENST00000244217.5;ENST00000486135.1;ENST00000498451.1;ENST00000468427.1	0.879938	-1.14878	6.96662	1.24296e-05	0.00910041	3.58669	0.129392
cg01008154	chr1	46509395	-	NA	PIK3R3	ENST00000488808.1	-0.742316	-2.50009	-6.96554	1.2449e-05	0.00910041	3.58525	-0.0659104
cg23443179	chr2	7765739	+	NA			-1.08676	-1.30617	-6.96517	1.24556e-05	0.00910041	3.58477	-0.152176
cg04173396	chr8	61821400	-	NA	AC022182.1	ENST00000526936.1	-1.58279	-1.10104	-6.9651	1.24569e-05	0.00910041	3.58467	-0.228918
cg21425173	chr12	11919586	+	NA	ETV6	ENST00000541426.1	-1.50598	-1.74064	-6.96487	1.24611e-05	0.00910041	3.58436	-0.182271
cg10821261	chr12	54822725	+	NA	RP11-753H16.4;RP11-753H16.3;RP11-753H16.3;RP11-753H16.5	ENST00000548617.1;ENST00000552053.1;ENST00000550474.1;ENST00000552785.1	-0.947009	-1.30977	-6.96355	1.24849e-05	0.00910041	3.58261	-0.134631
cg06105694	chr17	36585340	+	NA			-1.25843	-1.92177	-6.96339	1.24878e-05	0.00910041	3.58239	-0.140015
cg09013287	chr8	11711863	+	NA	CTSB;CTSB;CTSB;CTSB;CTSB;CTSB;CTSB;CTSB;CTSB;CTSB;CTSB;CTSB;CTSB;CTSB;CTSB;CTSB;CTSB;CTSB;CTSB;CTSB;CTSB;CTSB;CTSB;CTSB;CTSB;CTSB;CTSB	ENST00000524654.1;ENST00000525315.1;ENST00000415599.2;ENST00000532370.1;ENST00000525076.1;ENST00000541328.1;ENST00000530573.1;ENST00000527243.1;ENST00000528965.1;ENST00000533572.1;ENST00000531551.1;ENST00000534636.1;ENST00000524500.1;ENST00000345125.3;ENST00000527215.1;ENST00000453527.2;ENST00000532392.1;ENST00000533455.1;ENST00000530640.1;ENST00000531502.1;ENST00000434271.1;ENST00000353047.5;ENS…	1.16212	2.44176	6.96282	1.24981e-05	0.00910041	3.58163	0.104055
cg02927346	chr17	34059260	-	NA	RASL10B	ENST00000268864.2	-0.927958	-1.09773	-6.96273	1.24997e-05	0.00910041	3.58152	-0.137365
cg21334002	chr6	146185275	-	0.011426	RP11-545I5.3	ENST00000452617.1	-1.75298	-1.02958	-6.96269	1.25005e-05	0.00910041	3.58145	-0.25694
cg16228087	chr15	40886835	+	0.028646	CASC5;CASC5;CASC5;CASC5;CASC5;CASC5;CASC5	ENST00000260369.11;ENST00000528975.1;ENST00000527044.1;ENST00000399668.2;ENST00000532056.1;ENST00000533001.1;ENST00000534204.1	0.581711	-1.96119	6.96157	1.25207e-05	0.00910041	3.57997	0.0659209
cg18208842	chr2	287395	+	NA	AC079779.4;FAM150B;FAM150B;FAM150B;FAM150B;AC079779.4	ENST00000450709.1;ENST00000344414.5;ENST00000405290.1;ENST00000401503.1;ENST00000463919.1;ENST00000427831.1	-1.0756	-0.0571588	-6.96149	1.25221e-05	0.00910041	3.57986	-0.183042
cg26818197	chr6	110986361	+	NA			-1.67606	-1.76369	-6.96079	1.25348e-05	0.00910041	3.57893	-0.196499
cg06493963	chr7	115608503	-	NA	TFEC;TFEC	ENST00000457268.1;ENST00000497829.1	0.750138	2.565	6.96034	1.25429e-05	0.00910041	3.57833	0.0644249
cg18186672	chr2	71679841	+	NA	DYSF	ENST00000413539.2	-0.849991	-1.86016	-6.95942	1.25597e-05	0.00910041	3.5771	-0.0987516
cg26868023	chr2	15870714	-	NA			-0.817618	-2.45595	-6.95929	1.2562e-05	0.00910041	3.57693	-0.074431
cg00426855	chr4	56496836	-	0.074621	NMU;NMU	ENST00000509371.1;ENST00000515325.1	0.69642	1.83964	6.95882	1.25705e-05	0.00910041	3.57631	0.0822874
cg09672452	chr15	55665236	-	NA	CCPG1;MIR628;DYX1C1-CCPG1	ENST00000568372.1;ENST00000385229.1;ENST00000565113.1	-0.971381	-1.60955	-6.95798	1.25859e-05	0.00910041	3.57518	-0.125166
cg01874871	chr20	2644800	+	NA	IDH3B;IDH3B;IDH3B;IDH3B;IDH3B;IDH3B;RP4-686C3.7;IDH3B;IDH3B;IDH3B;IDH3B;IDH3B;IDH3B	ENST00000488299.1;ENST00000474315.1;ENST00000462967.1;ENST00000491065.1;ENST00000435594.2;ENST00000469213.1;ENST00000418739.1;ENST00000488299.1;ENST00000474315.1;ENST00000435594.2;ENST00000491065.1;ENST00000462967.1;ENST00000380851.5	0.618572	-2.16091	6.95763	1.25923e-05	0.00910041	3.57471	0.0647269
cg15437534	chr5	33236365	-	NA	RP11-113I22.1;CTD-2066L21.3	ENST00000503577.1;ENST00000510327.1	0.664114	2.10568	6.95755	1.25938e-05	0.00910041	3.5746	0.0696715
cg21024495	chr15	70393940	+	NA			-1.00854	-1.86799	-6.95753	1.2594e-05	0.00910041	3.57459	-0.117021
cg08976441	chr2	38341678	-	NA	CYP1B1-AS1;CYP1B1-AS1	ENST00000431999.1;ENST00000427168.2	-1.10388	-0.834119	-6.95727	1.25988e-05	0.00910041	3.57424	-0.173003
cg02108681	chr2	61095484	+	0.132289	AC010733.4;AC010733.4	ENST00000439412.1;ENST00000452343.1	-1.54305	-0.666756	-6.95688	1.26059e-05	0.00910041	3.57372	-0.247645
cg11721913	chr10	102825997	+	NA	KAZALD1;KAZALD1	ENST00000477267.1;ENST00000465807.1	-0.642913	-0.977785	-6.95653	1.26123e-05	0.00910041	3.57326	-0.0983046
cg06482136	chr17	38019871	+	NA	IKZF3	ENST00000348427.3	1.67472	1.722	6.95627	1.26171e-05	0.00910041	3.5729	0.205957
cg22005990	chr17	46659939	-	NA	HOXB3;RP11-357H14.16;HOXB3;HOXB-AS3;HOXB3;HOXB3;HOXB3;HOXB3;HOXB3	ENST00000489475.1;ENST00000548801.1;ENST00000489475.1;ENST00000465846.2;ENST00000460160.1;ENST00000472863.1;ENST00000476342.1;ENST00000498678.1;ENST00000552000.2	-2.37087	-0.192929	-6.95583	1.26251e-05	0.00910041	3.57232	-0.373741
cg23596073	chr6	130538136	+	NA	SAMD3;SAMD3;SAMD3;SAMD3;SAMD3;SAMD3;SAMD3;SAMD3	ENST00000437477.2;ENST00000439090.2;ENST00000532763.1;ENST00000533296.1;ENST00000457563.2;ENST00000532309.1;ENST00000531544.1;ENST00000368134.2	1.01919	1.80285	6.95527	1.26353e-05	0.00910041	3.57157	0.12454
cg06849477	chr22	45072724	+	NA	PRR5;PRR5;PRR5;PRR5;PRR5;PRR5	ENST00000492475.1;ENST00000006251.7;ENST00000404016.1;ENST00000459857.1;ENST00000492289.1;ENST00000432186.1	-1.03105	-2.04657	-6.95449	1.26495e-05	0.00910041	3.57054	-0.111106
cg22097600	chr11	126256655	+	NA	ST3GAL4;ST3GAL4;ST3GAL4;ST3GAL4;ST3GAL4;ST3GAL4	ENST00000227495.6;ENST00000444328.2;ENST00000356132.4;ENST00000530591.1;ENST00000534083.1;ENST00000528605.1	-1.1998	-1.89149	-6.95346	1.26684e-05	0.00910041	3.56916	-0.133597
cg01611017	chr14	95780344	-	NA			-1.28705	-2.27135	-6.95284	1.26799e-05	0.00910041	3.56832	-0.125519
cg22603971	chr15	38850128	+	NA			1.43614	2.0572	6.95166	1.27014e-05	0.00910041	3.56676	0.153532
cg24719399	chr3	121722023	+	NA	ILDR1	ENST00000460554.1	-1.4289	-2.08672	-6.95139	1.27065e-05	0.00910041	3.56639	-0.149281
cg02221520	chr4	38859706	+	0.054437	TLR6;TLR1	ENST00000436693.2;ENST00000506146.1	-1.33291	-1.63001	-6.95022	1.27281e-05	0.00910041	3.56483	-0.172671
cg26819753	chr6	33265313	-	NA	RGL2;RGL2;RGL2;RGL2;RGL2;PFDN6;RGL2;RGL2;RGL2;RGL2;RGL2;RGL2	ENST00000478610.1;ENST00000494550.1;ENST00000485077.1;ENST00000421215.2;ENST00000444031.2;ENST00000463584.1;ENST00000485077.1;ENST00000491168.1;ENST00000460988.1;ENST00000483151.1;ENST00000437840.2;ENST00000466866.1	-0.880896	-0.0612716	-6.94985	1.27348e-05	0.00910041	3.56434	-0.150833
cg17982343	chr6	136008426	+	0.020108	LINC00271	ENST00000421378.1	-1.48647	-1.36334	-6.94912	1.27484e-05	0.00910041	3.56337	-0.196918
cg18682028	chr3	46035439	+	NA	FYCO1;FYCO1	ENST00000471739.1;ENST00000296137.2	0.98607	2.09745	6.94771	1.27744e-05	0.00910041	3.56148	0.105284
cg08074885	chr15	39746976	+	NA			-1.49574	0.185445	-6.94724	1.27831e-05	0.00910041	3.56086	-0.248798
cg07746081	chr8	37992045	+	NA	ASH2L;ASH2L	ENST00000521808.1;ENST00000517496.1	-0.985903	-2.33799	-6.94554	1.28146e-05	0.00910041	3.55859	-0.0922834
cg05355306	chr11	47415173	-	NA	RP11-750H9.5;RP11-750H9.5;RP11-750H9.5	ENST00000527426.1;ENST00000532943.1;ENST00000532340.1	-1.20016	-0.620886	-6.94525	1.282e-05	0.00910041	3.5582	-0.195153
cg01891077	chr5	156771488	-	NA	FNDC9;FNDC9;CYFIP2;CYFIP2;CYFIP2;CYFIP2	ENST00000520782.1;ENST00000312349.4;ENST00000523119.1;ENST00000520759.1;ENST00000519153.1;ENST00000523969.1	0.787809	2.33906	6.94475	1.28294e-05	0.00910041	3.55753	0.0742474
cg25758631	chr6	43423424	+	0.0142	DLK2;DLK2;DLK2	ENST00000372496.1;ENST00000357338.3;ENST00000372485.1	0.919845	-0.0513779	6.94426	1.28383e-05	0.00910041	3.55689	0.157573
cg04858110	chr7	30009236	-	NA	SCRN1;SCRN1;SCRN1;SCRN1;SCRN1;SCRN1;SCRN1;SCRN1;SCRN1	ENST00000438497.1;ENST00000409497.1;ENST00000544388.1;ENST00000494620.1;ENST00000425819.2;ENST00000409570.1;ENST00000242059.5;ENST00000426154.1;ENST00000421434.1	1.03202	1.75446	6.94377	1.28474e-05	0.00910041	3.55623	0.127351
cg06588562	chr1	40532873	+	NA	CAP1	ENST00000479759.1	-0.815071	-0.196369	-6.94317	1.28587e-05	0.00910041	3.55543	-0.139343
cg16439691	chr2	169312201	+	NA	CERS6;CERS6	ENST00000392687.4;ENST00000305747.6	-0.996727	-1.89468	-6.94274	1.28667e-05	0.00910041	3.55485	-0.116044
cg14233720	chr14	99664344	-	NA			-1.04142	-1.20982	-6.94244	1.28723e-05	0.00910041	3.55445	-0.148863
cg18335247	chr21	44847054	+	NA	SIK1	ENST00000270162.6	0.579929	-0.849084	6.94211	1.28783e-05	0.00910041	3.55402	0.0924651
cg06823550	chr15	45265375	+	NA	U6;C15orf43;C15orf43	ENST00000516479.1;ENST00000557864.1;ENST00000559137.1	0.594277	2.3298	6.9416	1.28879e-05	0.00910041	3.55334	0.0576932
cg12602727	chr15	89892257	-	NA			0.822358	1.47637	6.93769	1.29612e-05	0.00910041	3.5481	0.107862
cg15813713	chr1	228292062	-	NA	C1orf35;C1orf35;C1orf35;C1orf35;C1orf35;C1orf35;C1orf35;C1orf35	ENST00000472617.1;ENST00000472617.1;ENST00000492757.1;ENST00000485896.1;ENST00000491293.1;ENST00000469781.1;ENST00000465199.1;ENST00000272139.4	-1.54875	-1.10583	-6.93752	1.29644e-05	0.00910041	3.54788	-0.22616
cg04261258	chr6	158189653	-	NA			-1.49827	-2.35733	-6.93716	1.29711e-05	0.00910041	3.54741	-0.13507
cg25012185	chr2	225890792	+	0.266898	DOCK10	ENST00000492369.1	-0.754938	-1.53536	-6.93712	1.29719e-05	0.00910041	3.54735	-0.0978538
cg11057867	chr1	92414793	+	NA	BRDT;BRDT;BRDT;BRDT;BRDT;BRDT;BRDT	ENST00000539070.1;ENST00000423434.1;ENST00000440509.1;ENST00000461218.1;ENST00000355011.3;ENST00000484833.1;ENST00000457265.1	1.10417	2.60459	6.93686	1.29767e-05	0.00910041	3.547	0.0940452
cg03000848	chr16	396164	-	NA	AXIN1;AXIN1;AXIN1;AXIN1	ENST00000262320.3;ENST00000461023.1;ENST00000461023.1;ENST00000481769.1	0.933021	2.17629	6.93629	1.29875e-05	0.00910041	3.54624	0.093252
cg11096149	chr2	160471247	-	NA	AC009506.1;BAZ2B;BAZ2B;BAZ2B;BAZ2B;BAZ2B;BAZ2B;BAZ2B	ENST00000418474.1;ENST00000483316.1;ENST00000437839.1;ENST00000541068.2;ENST00000355831.2;ENST00000392782.1;ENST00000392783.2;ENST00000552327.1	-1.89121	-1.71784	-6.93583	1.29961e-05	0.00910041	3.54563	-0.221829
cg26906795	chr20	31444767	+	NA	RP5-1085F17.3	ENST00000569087.1	0.571346	1.98407	6.93558	1.30009e-05	0.00910041	3.54529	0.0640685
cg21580797	chr13	96004438	+	0.013467			0.602733	2.22239	6.93274	1.30545e-05	0.00910041	3.5415	0.0610768
cg15341577	chr1	10404773	-	NA	KIF1B;KIF1B	ENST00000483340.1;ENST00000465635.1	0.807829	2.10728	6.93248	1.30594e-05	0.00910041	3.54115	0.0858799
cg11702403	chr8	22925455	-	NA	RP11-875O11.2;TNFRSF10B;TNFRSF10B	ENST00000501897.1;ENST00000542226.1;ENST00000519028.1	-0.988629	-2.01215	-6.9318	1.30723e-05	0.00910041	3.54024	-0.109768
cg00190549	chr9	117902972	-	NA	DEC1	ENST00000374016.1	0.801973	1.68377	6.93028	1.31011e-05	0.00910041	3.53821	0.097916
cg09732702	chr8	130520867	-	NA	CCDC26;CCDC26;CCDC26	ENST00000523151.1;ENST00000446592.3;ENST00000520048.1	0.669027	2.45302	6.92985	1.31094e-05	0.00910041	3.53763	0.0601895
cg01539201	chr14	89631569	+	0.189214			-1.33136	-1.54705	-6.92957	1.31146e-05	0.00910041	3.53726	-0.174372
cg26418856	chr3	127794453	+	NA	RUVBL1-AS1;U2	ENST00000485218.1;ENST00000410695.1	-0.928275	-2.68289	-6.92747	1.31546e-05	0.00910041	3.53445	-0.0742166
cg18998911	chr3	111718245	-	NA	TAGLN3;TAGLN3;TAGLN3;TAGLN3;TAGLN3;TAGLN3;TAGLN3;TAGLN3;TAGLN3;TAGLN3	ENST00000478951.1;ENST00000393917.2;ENST00000273368.4;ENST00000540095.1;ENST00000486460.1;ENST00000455401.2;ENST00000455401.2;ENST00000469385.1;ENST00000494932.1;ENST00000494932.1	-1.57327	-1.11789	-6.92656	1.31721e-05	0.00910041	3.53323	-0.225105
cg21159993	chr5	139554405	+	NA	CYSTM1;CYSTM1;CYSTM1;CYSTM1	ENST00000509589.1;ENST00000504227.1;ENST00000261811.4;ENST00000261811.4	-1.84659	-1.81865	-6.92649	1.31734e-05	0.00910041	3.53314	-0.207486
cg15959319	chr5	32174494	-	NA	GOLPH3;GOLPH3;GOLPH3;GOLPH3	ENST00000503610.1;ENST00000512668.1;ENST00000542582.1;ENST00000265070.6	1.12427	-2.07476	6.92604	1.31821e-05	0.00910041	3.53253	0.122781
cg09915396	chr17	2907895	+	NA			-1.37784	-1.39739	-6.92588	1.31851e-05	0.00910041	3.53232	-0.182285
cg16547186	chr16	57512988	+	NA	DOK4	ENST00000561918.1	-1.3506	-1.86238	-6.92582	1.31863e-05	0.00910041	3.53224	-0.15778
cg05265015	chr10	6190591	+	NA	7SK;PFKFB3;PFKFB3	ENST00000364711.1;ENST00000379784.4;ENST00000379781.3	-1.46763	-2.10563	-6.92569	1.31887e-05	0.00910041	3.53207	-0.148753
cg11073926	chr1	43855438	+	NA	MED8;SZT2;SZT2;SZT2;MED8;MED8;SZT2;MED8	ENST00000372455.4;ENST00000562955.1;ENST00000310739.4;ENST00000357658.3;ENST00000372455.4;ENST00000290663.6;ENST00000406439.2;ENST00000290663.6	0.656846	-1.35295	6.92548	1.31927e-05	0.00910041	3.53179	0.092603
cg01320698	chr1	9788517	+	0.013455	PIK3CD;PIK3CD;PIK3CD	ENST00000377346.4;ENST00000536656.1;ENST00000469267.1	1.3878	1.56147	6.92502	1.32015e-05	0.00910041	3.53117	0.176657
cg17148433	chr19	44022948	+	NA			-1.51757	-1.43421	-6.92311	1.32382e-05	0.00910041	3.52861	-0.200471
cg05163387	chr2	3316825	+	NA	TSSC1;TSSC1;TSSC1	ENST00000478754.1;ENST00000463662.1;ENST00000406835.2	1.15637	2.45269	6.92132	1.32727e-05	0.00910041	3.52621	0.1029
cg04436713	chr3	119156862	+	NA	TMEM39A;TMEM39A;TMEM39A;TMEM39A	ENST00000473684.1;ENST00000468545.1;ENST00000438581.2;ENST00000486159.1	0.708737	2.28038	6.92096	1.32795e-05	0.00910041	3.52574	0.0672379
cg16675583	chr12	4676482	+	NA	DYRK4;DYRK4;DYRK4;DYRK4	ENST00000539490.1;ENST00000538520.1;ENST00000539309.1;ENST00000538520.1	-1.04839	-1.05578	-6.91999	1.32983e-05	0.00910041	3.52444	-0.156433
cg05756780	chr1	154380705	+	NA			-1.09629	-1.51017	-6.91894	1.33186e-05	0.00910041	3.52303	-0.144781
cg05851333	chr4	108783286	+	NA	SGMS2;SGMS2;SGMS2;SGMS2	ENST00000506462.1;ENST00000394684.4;ENST00000515332.1;ENST00000503862.1	0.945362	2.81255	6.91813	1.33343e-05	0.00910041	3.52195	0.0722968
cg06419663	chr12	52275914	-	NA			-1.12037	-1.15171	-6.91806	1.33357e-05	0.00910041	3.52185	-0.162849
cg14538439	chr10	90750381	+	NA	FAS;FAS;FAS;FAS;FAS;FAS;FAS;FAS;FAS;ACTA2;ACTA2;ACTA2;FAS;FAS;FAS;FAS	ENST00000488877.1;ENST00000492756.1;ENST00000460510.1;ENST00000477270.1;ENST00000313771.5;ENST00000355740.2;ENST00000352159.4;ENST00000484444.1;ENST00000357339.2;ENST00000458159.1;ENST00000415557.1;ENST00000458208.1;ENST00000466081.1;ENST00000371857.3;ENST00000494799.1;ENST00000487314.1	0.808493	-0.959624	6.91765	1.33435e-05	0.00910041	3.52131	0.124025
cg24401737	chr2	202047473	+	0.042108	CASP10;CASP10;CASP10;CASP10;CASP10;CASP10;CASP10;CASP10;CASP10;CASP10	ENST00000460140.1;ENST00000272879.5;ENST00000438843.1;ENST00000374650.3;ENST00000346817.5;ENST00000313728.7;ENST00000448480.1;ENST00000484926.1;ENST00000286186.6;ENST00000360132.3	-1.13042	-1.96772	-6.91759	1.33446e-05	0.00910041	3.52123	-0.125539
cg08623548	chr1	153936729	+	NA	SLC39A1;SLC39A1;SLC39A1;SLC39A1;SLC39A1;SLC39A1;SLC39A1;SLC39A1;SLC39A1	ENST00000413622.1;ENST00000310483.6;ENST00000461071.1;ENST00000417348.1;ENST00000429040.1;ENST00000368621.1;ENST00000368623.3;ENST00000537590.1;ENST00000356205.4	-0.929973	-1.40128	-6.9168	1.336e-05	0.00910041	3.52017	-0.128439
cg12705815	chr1	227261024	+	NA	CDC42BPA	ENST00000488131.1	0.951291	1.74523	6.91647	1.33663e-05	0.00910041	3.51973	0.117121
cg03022400	chr19	47803322	+	NA			-1.15698	-1.8519	-6.91624	1.33709e-05	0.00910041	3.51942	-0.13887
cg04728775	chr10	49701812	-	NA	ARHGAP22;ARHGAP22;ARHGAP22	ENST00000417247.2;ENST00000374172.1;ENST00000471013.1	-1.37685	-1.27297	-6.91605	1.33746e-05	0.00910041	3.51916	-0.189255
cg11196697	chr3	179150029	-	NA	GNB4;GNB4;GNB4	ENST00000468623.1;ENST00000497513.1;ENST00000232564.3	-1.61869	-1.62671	-6.91603	1.3375e-05	0.00910041	3.51913	-0.197193
cg01993027	chr1	29487000	-	NA	SRSF4;SRSF4;SRSF4;SRSF4;SRSF4;SRSF4	ENST00000497015.1;ENST00000477193.1;ENST00000497015.1;ENST00000489898.1;ENST00000466448.1;ENST00000472353.1	-1.03136	1.51047	-6.9153	1.33891e-05	0.00910041	3.51817	-0.138956
cg27424995	chr1	27902555	-	NA	AHDC1;AHDC1;AHDC1;AHDC1;AHDC1;AHDC1;AHDC1;AHDC1	ENST00000482400.1;ENST00000487743.1;ENST00000407475.2;ENST00000374011.2;ENST00000247087.4;ENST00000490295.1;ENST00000479753.1;ENST00000480033.1	-2.89881	-1.00778	-6.91516	1.33918e-05	0.00910041	3.51798	-0.396782
cg21611170	chr5	114938389	-	0.010064	AC010226.4;AC010226.4;TICAM2;TICAM2;TMED7-TICAM2;AC010226.4	ENST00000515570.1;ENST00000506485.1;ENST00000513729.1;ENST00000427199.2;ENST00000514548.1;ENST00000508517.1	-1.52307	-1.39754	-6.91484	1.33982e-05	0.00910041	3.51754	-0.204159
cg10019467	chr4	40632788	+	NA	RBM47;RBM47;RBM47;RBM47;RBM47;RBM47;RBM47;RBM47;RBM47;RBM47	ENST00000514782.1;ENST00000511902.1;ENST00000515053.1;ENST00000514014.1;ENST00000511902.1;ENST00000505414.1;ENST00000511598.1;ENST00000513044.1;ENST00000510871.1;ENST00000319592.4	-0.864343	-0.82425	-6.91304	1.34332e-05	0.00910041	3.51513	-0.137625
cg06090383	chr4	174292579	+	NA	SAP30	ENST00000296504.3	0.620837	-2.12525	6.91275	1.34388e-05	0.00910041	3.51474	0.0660154
cg12291671	chr9	130856813	-	NA	RP11-379C10.4	ENST00000453870.1	-1.09653	-1.6805	-6.91228	1.3448e-05	0.00910041	3.51412	-0.136334
cg08060645	chr6	110503093	-	NA			-1.47576	-1.33893	-6.91207	1.3452e-05	0.00910041	3.51384	-0.1984
cg18594781	chr6	34065599	+	NA			0.731266	1.33875	6.91164	1.34606e-05	0.00910041	3.51325	0.102737
cg15152958	chr3	9369039	-	NA	RP11-380O24.1;SRGAP3	ENST00000491930.2;ENST00000490889.2	-0.79631	1.43905	-6.9116	1.34614e-05	0.00910041	3.5132	-0.107903
cg09158390	chr21	47027120	+	NA			0.901816	2.23894	6.91159	1.34615e-05	0.00910041	3.51319	0.0880054
cg02460791	chr6	157936390	-	NA			-1.41373	-0.748933	-6.91094	1.34741e-05	0.00910041	3.51232	-0.224276
cg16452866	chr14	99655676	+	NA			1.74772	2.34111	6.90951	1.35023e-05	0.00910041	3.51039	0.163464
cg14265033	chr11	61981255	+	NA	SCGB2A1;RP11-703H8.9	ENST00000244930.4;ENST00000529875.1	0.700511	2.17449	6.90651	1.35613e-05	0.00910041	3.50637	0.071635
cg17569413	chr3	70798885	-	NA			0.758285	2.48417	6.90613	1.35688e-05	0.00910041	3.50587	0.0680033
cg27379015	chr16	66638687	+	NA	CMTM3;CMTM3;CMTM3;CMTM3;CMTM3;CMTM3;CMTM3;CMTM3;CMTM3;CMTM3;CMTM3;CMTM3;CMTM3;CMTM3;CMTM3;CMTM3;CMTM3	ENST00000568477.1;ENST00000563672.1;ENST00000566121.1;ENST00000424011.2;ENST00000562357.1;ENST00000562707.1;ENST00000361909.4;ENST00000460097.1;ENST00000565666.1;ENST00000567572.1;ENST00000567572.1;ENST00000565003.1;ENST00000564060.1;ENST00000565922.1;ENST00000564060.1;ENST00000566756.1;ENST00000566756.1	0.584859	-0.458232	6.9047	1.3597e-05	0.00910041	3.50395	0.0981578
cg16554516	chr1	206680868	-	0.0261	RASSF5	ENST00000367118.2	1.37507	-1.36515	6.90433	1.36043e-05	0.00910041	3.50346	0.194409
cg24544160	chr17	25571212	-	0.087552			-1.1024	-0.227596	-6.90352	1.36203e-05	0.00910041	3.50237	-0.187198
cg19985781	chr14	106331671	-	NA	IGHJ4;IGHJ1;IGHJ3;IGHJ2	ENST00000461719.1;ENST00000390565.1;ENST00000463911.1;ENST00000390564.2	-0.893602	-1.26514	-6.90344	1.36219e-05	0.00910041	3.50226	-0.127218
cg12249517	chr5	35817176	-	NA	CTD-2113L7.1	ENST00000510433.1	1.27876	1.73609	6.90312	1.36283e-05	0.00910041	3.50183	0.157298
cg16348807	chr1	53704218	+	NA	MAGOH;RP5-1024G6.5;MAGOH;MAGOH;MAGOH	ENST00000371470.3;ENST00000458151.1;ENST00000371470.3;ENST00000371466.4;ENST00000462941.1	0.536727	-1.8607	6.90236	1.36433e-05	0.00910041	3.50081	0.0642406
cg00621302	chr5	150159900	+	NA	C5orf62	ENST00000526627.1	-1.33167	-1.96864	-6.90233	1.36439e-05	0.00910041	3.50077	-0.144555
cg03008577	chr2	201752498	-	NA	PPIL3;PPIL3;PPIL3;PPIL3;PPIL3;PPIL3;PPIL3;PPIL3;PPIL3;PPIL3;PPIL3;PPIL3;PPIL3	ENST00000465823.1;ENST00000497263.1;ENST00000492074.1;ENST00000470442.1;ENST00000497501.1;ENST00000487879.1;ENST00000457063.1;ENST00000409361.1;ENST00000392283.4;ENST00000443398.1;ENST00000286175.8;ENST00000409449.1;ENST00000415562.1	0.95276	2.49163	6.90068	1.36768e-05	0.00910041	3.49855	0.0815249
cg13877502	chr9	707387	+	NA	KANK1;KANK1;KANK1	ENST00000382293.3;ENST00000489369.1;ENST00000397976.1	-2.3238	-1.23555	-6.90049	1.36804e-05	0.00910041	3.49831	-0.304281
cg24010274	chr10	81080664	-	NA			-1.00888	-0.0358587	-6.89969	1.36964e-05	0.00910041	3.49723	-0.172128
cg06700146	chr17	6926400	+	NA	BCL6B;BCL6B;BCL6B;BCL6B;BCL6B;BCL6B	ENST00000573503.1;ENST00000576705.1;ENST00000293805.5;ENST00000293805.5;ENST00000572216.1;ENST00000572216.1	-1.11074	-1.37803	-6.89956	1.3699e-05	0.00910041	3.49705	-0.153507
cg22627390	chr21	27012066	+	0.044271	JAM2;JAM2;JAM2;JAM2;JAM2;JAM2	ENST00000400532.1;ENST00000400532.1;ENST00000312957.5;ENST00000312957.5;ENST00000425221.2;ENST00000425221.2	0.763959	-0.0783726	6.89798	1.37305e-05	0.00910041	3.49494	0.13133
cg25106561	chr4	142055675	-	NA	RNF150;RNF150;RNF150	ENST00000507500.1;ENST00000306799.3;ENST00000420921.2	-1.16317	-2.45898	-6.89796	1.3731e-05	0.00910041	3.49491	-0.101957
cg23209016	chr17	56414613	-	NA			0.7021	-2.46738	6.89774	1.37353e-05	0.00910041	3.49462	0.0631424
cg18344518	chr1	156541157	-	NA	IQGAP3	ENST00000491900.1	-0.827167	-0.950711	-6.8976	1.37381e-05	0.00910041	3.49443	-0.129182
cg22127309	chr6	111907043	+	NA	TRAF3IP2-AS1;TRAF3IP2-AS1;TRAF3IP2;TRAF3IP2;TRAF3IP2	ENST00000442928.2;ENST00000532353.1;ENST00000532708.1;ENST00000528599.1;ENST00000392556.4	-0.974625	0.575636	-6.89729	1.37443e-05	0.00910041	3.49401	-0.157217
cg13961318	chr6	30107614	+	NA			0.718276	2.68952	6.89662	1.37576e-05	0.00910041	3.49312	0.0576009
cg19273347	chr3	45673389	-	NA	LIMD1	ENST00000465039.1	-1.11508	-1.82672	-6.89584	1.37733e-05	0.00910041	3.49207	-0.129383
cg02648847	chr1	167408735	+	NA	CD247;CD247;CD247;CD247;CD247	ENST00000476733.1;ENST00000470379.1;ENST00000476733.1;ENST00000470379.1;ENST00000483825.1	-1.3549	-1.46365	-6.89488	1.37926e-05	0.00910041	3.49077	-0.17703
cg17522986	chr8	131094061	-	NA	ASAP1;ASAP1	ENST00000520189.1;ENST00000521075.1	-0.650764	-0.849609	-6.89487	1.37928e-05	0.00910041	3.49076	-0.102932
cg15674825	chr5	150052349	+	0.107045	MYOZ3;CTC-345K18.2;MYOZ3;MYOZ3	ENST00000521300.1;ENST00000511626.2;ENST00000456566.2;ENST00000456566.2	-1.33689	-1.98914	-6.89429	1.38045e-05	0.00910041	3.48998	-0.143329
cg09899665	chr13	76123907	-	NA	RP11-29G8.3;UCHL3;COMMD6;COMMD6;UCHL3	ENST00000563635.1;ENST00000377589.1;ENST00000460675.1;ENST00000471682.1;ENST00000471792.1	1.12121	0.311795	6.8939	1.38123e-05	0.00910041	3.48946	0.189108
cg20553985	chr14	23030012	+	0.0101			1.06402	0.803347	6.89326	1.38251e-05	0.00910041	3.4886	0.173801
cg09485164	chr7	150150444	-	0.051883	GIMAP8	ENST00000307271.3	1.30359	2.27279	6.89286	1.38332e-05	0.00910041	3.48806	0.128288
cg20391895	chr4	10686394	+	NA	RP11-61G19.1;CLNK;CLNK;CLNK	ENST00000505494.1;ENST00000226951.6;ENST00000442825.2;ENST00000226951.6	-1.34039	-1.44389	-6.89255	1.38394e-05	0.00910041	3.48765	-0.179976
cg02958167	chr6	170151846	-	NA	TCTE3;C6orf70	ENST00000366774.3;ENST00000392095.4	0.992961	-1.18445	6.89226	1.38452e-05	0.00910041	3.48726	0.146075
cg06016120	chr3	5041728	+	NA			0.569715	1.37703	6.89222	1.3846e-05	0.00910041	3.48721	0.0797574
cg00250658	chr1	223349112	+	NA			-1.73564	-1.83795	-6.89207	1.38492e-05	0.00910041	3.487	-0.194375
cg00116463	chr17	19266443	-	NA	B9D1;B9D1;B9D1;B9D1;B9D1;B9D1;B9D1;B9D1;B9D1;B9D1	ENST00000440841.1;ENST00000395615.1;ENST00000461069.2;ENST00000268841.6;ENST00000261499.4;ENST00000575478.1;ENST00000395616.3;ENST00000574508.1;ENST00000487415.2;ENST00000575403.1	0.824116	-1.76333	6.89201	1.38502e-05	0.00910041	3.48693	0.102099
cg25918882	chr17	36576950	-	NA			0.92087	2.36893	6.89156	1.38595e-05	0.00910041	3.48631	0.0858666
cg00041989	chr17	55828038	+	0.214514			-1.05585	-1.00483	-6.89138	1.38629e-05	0.00910041	3.48608	-0.160162
cg24536349	chr8	143781340	-	NA	LY6K;LY6K;LY6K;LY6K	ENST00000522591.1;ENST00000561179.1;ENST00000518841.1;ENST00000519387.1	-1.23431	-1.29135	-6.8911	1.38687e-05	0.00910041	3.48569	-0.173829
cg03450487	chr8	58660712	+	NA	CTD-2339F6.1;RP11-388G22.1	ENST00000518934.1;ENST00000520426.1	-1.08242	-1.27864	-6.89079	1.3875e-05	0.00910041	3.48528	-0.152625
cg00739778	chr17	2908023	-	0.052288			-0.878488	-0.636414	-6.89012	1.38884e-05	0.00910041	3.48439	-0.143001
cg04368796	chr17	40171968	+	NA	NKIRAS2;NKIRAS2;NKIRAS2;NKIRAS2;NKIRAS2;NKIRAS2;NKIRAS2;NKIRAS2	ENST00000393879.3;ENST00000393884.2;ENST00000485789.1;ENST00000393880.1;ENST00000491638.1;ENST00000462043.1;ENST00000316082.4;ENST00000307641.5	-0.910621	-2.79944	-6.88957	1.38996e-05	0.00910041	3.48364	-0.0727256
cg27365426	chr2	143886372	+	NA	ARHGAP15;ARHGAP15;ARHGAP15	ENST00000295095.6;ENST00000552641.1;ENST00000409869.1	0.744035	-2.4851	6.88914	1.39084e-05	0.00910041	3.48306	0.0667779
cg04171808	chr11	35188437	+	NA	CD44	ENST00000528086.1	1.183	1.85537	6.889	1.39111e-05	0.00910041	3.48288	0.136198
cg15052335	chr18	3011810	+	NA	LPIN2;LPIN2	ENST00000261596.3;ENST00000261596.3	0.904862	1.63825	6.88856	1.392e-05	0.00910041	3.48229	0.114191
cg25840538	chr13	114146138	-	NA	DCUN1D2;DCUN1D2;DCUN1D2;DCUN1D2;DCUN1D2;DCUN1D2;TMCO3;TMCO3;TMCO3	ENST00000465710.1;ENST00000438545.2;ENST00000375403.2;ENST00000375399.2;ENST00000496873.1;ENST00000478244.1;ENST00000434316.2;ENST00000375391.1;ENST00000474393.1	-1.38694	-1.49522	-6.88832	1.3925e-05	0.00910041	3.48196	-0.184035
cg24999105	chr6	137106435	+	NA			-0.732674	-2.33241	-6.8866	1.39597e-05	0.00910041	3.47966	-0.070756
cg06477600	chr8	38662686	-	NA	TACC1;TACC1;TACC1;TACC1;TACC1;TACC1;TACC1;TACC1;TACC1;TACC1;TACC1;TACC1;TACC1	ENST00000524193.1;ENST00000522955.1;ENST00000519416.1;ENST00000520615.1;ENST00000443388.2;ENST00000520340.1;ENST00000522752.1;ENST00000522544.1;ENST00000523239.1;ENST00000521528.1;ENST00000521935.1;ENST00000523834.1;ENST00000521154.1	-1.51999	-1.64973	-6.88614	1.39691e-05	0.00910041	3.47904	-0.189063
cg19454119	chr22	23561273	+	0.016073	BCR;BCR;BCR	ENST00000479188.1;ENST00000463770.1;ENST00000487679.1	-1.28224	-1.59534	-6.88571	1.39779e-05	0.00910041	3.47846	-0.159338
cg05086639	chr19	30326037	-	NA			-1.1455	-1.66282	-6.88536	1.3985e-05	0.00910041	3.47799	-0.143387
cg10479431	chr17	7461421	+	0.129851	TNFSF13;TNFSF13;TNFSF13;TNFSF13;TNFSF13;TNFSF13;TNFSF13;TNFSF13	ENST00000349228.4;ENST00000338784.4;ENST00000380535.4;ENST00000396545.4;ENST00000483039.1;ENST00000396542.1;ENST00000438470.1;ENST00000436057.1	-1.39757	-1.66591	-6.88514	1.39895e-05	0.00910041	3.47769	-0.168456
cg01646897	chr2	74776834	-	NA	LOXL3;LOXL3;LOXL3;LOXL3;DOK1;DOK1	ENST00000481835.2;ENST00000420535.1;ENST00000470907.2;ENST00000484369.1;ENST00000409429.1;ENST00000485132.1	-0.785348	-1.9932	-6.88478	1.39968e-05	0.00910041	3.47721	-0.0861876
cg23651614	chr4	39639327	+	NA	RP11-539G18.2;RP11-539G18.2;C4orf34;C4orf34;C4orf34;C4orf34;C4orf34	ENST00000529094.1;ENST00000532680.1;ENST00000507613.1;ENST00000511809.1;ENST00000505729.1;ENST00000295958.4;ENST00000510628.1	-0.753375	-2.69718	-6.88447	1.40032e-05	0.00910041	3.47679	-0.0615569
cg27112102	chr18	5629249	-	NA	EPB41L3	ENST00000545076.1	0.892687	-0.633415	6.88411	1.40105e-05	0.00910041	3.47631	0.147151
cg11209289	chr3	138101415	+	NA	MRAS;MRAS	ENST00000494949.1;ENST00000464896.1	0.713296	1.86179	6.884	1.40128e-05	0.00910041	3.47616	0.0822811
cg23156391	chr3	169641044	+	0.01086			1.26271	2.40752	6.88362	1.40206e-05	0.00910041	3.47565	0.114242
cg01460536	chr12	53730380	+	NA	SP7;SP7;SP7;SP7	ENST00000547755.1;ENST00000303846.3;ENST00000537210.2;ENST00000536324.2	-0.840247	0.131206	-6.88254	1.40426e-05	0.00910041	3.4742	-0.144172
cg23039201	chr2	27851887	-	NA	GPN1;GPN1;GPN1;GPN1;GPN1;CCDC121;CCDC121;GPN1;CCDC121;RP11-158I13.2;GPN1;GPN1	ENST00000461249.1;ENST00000481754.1;ENST00000503738.1;ENST00000436280.1;ENST00000478484.1;ENST00000394775.3;ENST00000522876.1;ENST00000264718.3;ENST00000324364.3;ENST00000505973.1;ENST00000515877.1;ENST00000424214.1	0.563753	-1.44346	6.8815	1.40638e-05	0.00910041	3.47281	0.0773686
cg01861096	chr22	19279212	-	0.196249	CLTCL1;CLTCL1;CLTCL1;CLTCL1;CLTCL1;CLTCL1	ENST00000263200.10;ENST00000427926.1;ENST00000263200.10;ENST00000427926.1;ENST00000505027.2;ENST00000353891.5	0.929573	-0.236692	6.88017	1.40913e-05	0.00910041	3.47101	0.157996
cg13072611	chr3	133524485	-	NA	SRPRB;SRPRB;SRPRB;SRPRB	ENST00000494297.1;ENST00000484684.1;ENST00000484684.1;ENST00000466490.1	1.00473	-2.05068	6.8801	1.40926e-05	0.00910041	3.47092	0.110614
cg02976588	chr1	150135546	+	NA	RP11-458I7.4	ENST00000502767.1	-1.16498	-1.29338	-6.87908	1.41135e-05	0.00910041	3.46955	-0.160669
cg01475577	chr7	128829615	+	NA			-0.812473	-2.0568	-6.87885	1.41184e-05	0.00910041	3.46923	-0.0877164
cg07073234	chr22	19920074	+	NA	TXNRD2;TXNRD2;TXNRD2;TXNRD2;TXNRD2;TXNRD2;TXNRD2;TXNRD2;TXNRD2;TXNRD2	ENST00000400518.1;ENST00000400518.1;ENST00000542719.1;ENST00000491939.1;ENST00000474308.1;ENST00000492802.1;ENST00000471149.1;ENST00000496545.1;ENST00000496729.1;ENST00000540474.1	-1.38586	-1.62154	-6.87873	1.41207e-05	0.00910041	3.46908	-0.173639
cg03546113	chr9	97950945	-	NA	FANCC	ENST00000474949.1	-1.62585	-1.70409	-6.8783	1.41297e-05	0.00910041	3.46849	-0.194701
cg11684647	chr12	40618356	-	NA	LRRK2;LRRK2;AC079630.4;LRRK2;LRRK2	ENST00000343742.2;ENST00000298910.7;ENST00000412812.1;ENST00000474202.1;ENST00000416796.1	-0.880175	-2.71071	-6.87754	1.41453e-05	0.00910041	3.46747	-0.070089
cg26894509	chr2	86851090	-	NA	RNF103;RNF103;RNF103;RNF103;RNF103-CHMP3;RNF103;CHMP3	ENST00000463333.2;ENST00000237455.4;ENST00000472680.1;ENST00000477307.1;ENST00000440757.2;ENST00000465629.1;ENST00000439940.2	0.733976	-2.12029	6.87726	1.4151e-05	0.00910041	3.4671	0.0793272
cg18912847	chr20	57616897	+	NA	SLMO2	ENST00000466051.1	0.705501	2.56031	6.87699	1.41566e-05	0.00910041	3.46673	0.0599092
cg23112946	chr5	10762094	+	0.360073	DAP;DAP;DAP;DAP;DAP;DAP	ENST00000508646.1;ENST00000514882.1;ENST00000510546.1;ENST00000508253.1;ENST00000432074.2;ENST00000230895.6	-1.56425	-1.60922	-6.87648	1.41671e-05	0.00910041	3.46605	-0.194652
cg24749178	chr3	43384809	-	NA	SNRK;SNRK;SNRK	ENST00000468628.2;ENST00000481892.1;ENST00000481892.1	0.807929	1.05182	6.87637	1.41694e-05	0.00910041	3.4659	0.12292
cg07522516	chr4	48492196	-	0.014097	ZAR1	ENST00000327939.4	0.898499	-0.513628	6.8763	1.41708e-05	0.00910041	3.46581	0.149702
cg06455993	chr11	109602416	+	NA			-1.37567	-0.145651	-6.87607	1.41756e-05	0.00910041	3.46549	-0.23112
cg19074962	chr11	66045106	-	NA	CNIH2;CNIH2;CNIH2;CNIH2;CNIH2;RP11-867G23.4;RP11-867G23.4;RP11-867G23.3	ENST00000528852.1;ENST00000311445.6;ENST00000534826.1;ENST00000528063.1;ENST00000530519.1;ENST00000526951.1;ENST00000528650.1;ENST00000501708.1	-0.993159	-1.4598	-6.87554	1.41865e-05	0.00910041	3.46478	-0.133106
cg26869501	chr12	98912949	+	NA	TMPO;TMPO;TMPO	ENST00000548911.1;ENST00000546828.1;ENST00000549938.1	0.537463	2.30049	6.8736	1.42267e-05	0.00910041	3.46217	0.0521737
cg00060800	chr5	141600994	-	NA			-1.10951	-0.712956	-6.87134	1.42737e-05	0.00910041	3.45913	-0.179345
cg15074033	chr12	52652462	-	NA	KRT121P;KRT121P;AC021066.1	ENST00000529785.1;ENST00000529785.1;ENST00000544024.1	-1.33724	-1.92248	-6.87055	1.42902e-05	0.00910041	3.45806	-0.148834
cg10431989	chr3	108021214	-	NA	HHLA2;HHLA2;HHLA2;HHLA2;HHLA2;HHLA2;HHLA2	ENST00000357759.5;ENST00000467282.1;ENST00000463019.3;ENST00000491820.1;ENST00000467562.1;ENST00000482430.1;ENST00000462629.1	0.998164	2.41559	6.86964	1.43091e-05	0.00910041	3.45684	0.0906552
cg08711342	chr9	123682913	+	NA			1.16525	2.36927	6.86833	1.43364e-05	0.00910041	3.45508	0.106802
cg01213128	chr5	138629571	-	NA	MATR3;MATR3;MATR3;SIL1;MATR3;MATR3;MATR3;SIL1;MATR3;MATR3;MATR3;MATR3;MATR3;MATR3;MATR3;MATR3;MATR3;MATR3;MATR3;MATR3;MATR3;MATR3;MATR3;MATR3;MATR3;MATR3;MATR3;MATR3;MATR3;MATR3;MATR3;MATR3;MATR3	ENST00000514488.1;ENST00000503340.1;ENST00000504023.1;ENST00000509400.1;ENST00000503811.1;ENST00000503811.1;ENST00000508689.1;ENST00000508744.1;ENST00000514528.1;ENST00000511378.1;ENST00000504643.1;ENST00000509990.1;ENST00000512107.1;ENST00000361059.2;ENST00000514694.1;ENST00000504203.1;ENST00000509644.1;ENST00000505016.1;ENST00000502394.1;ENST00000394805.3;ENST00000512876.1;ENST00000513678.1;ENS…	1.01108	-1.03256	6.86777	1.43481e-05	0.00910041	3.45433	0.154849
cg19516041	chr4	125633907	+	NA	ANKRD50	ENST00000504087.1	0.724104	0.478385	6.8676	1.43517e-05	0.00910041	3.4541	0.121948
cg24816501	chr2	201560598	-	NA	AOX2P;AC007163.4;AC007163.4;AC007163.4;AC007163.4;AC007163.4;AC007163.4	ENST00000502600.1;ENST00000479041.1;ENST00000467633.1;ENST00000467633.1;ENST00000484406.1;ENST00000479041.1;ENST00000484406.1	-1.6167	-1.80233	-6.86731	1.43579e-05	0.00910041	3.4537	-0.187586
cg13694927	chr7	27184712	-	NA	HOXA5;HOXA3;HOXA3;HOXA-AS3;HOXA-AS3	ENST00000222726.3;ENST00000518451.1;ENST00000467897.2;ENST00000518848.1;ENST00000521197.1	-1.04578	0.771388	-6.86649	1.43751e-05	0.00910041	3.45259	-0.167459
cg08380556	chr13	31020218	-	NA			-1.06964	-2.35414	-6.86601	1.4385e-05	0.00910041	3.45196	-0.100302
cg22267613	chr2	145278794	+	NA	ZEB2;ZEB2;ZEB2;ZEB2;ZEB2;ZEB2;ZEB2;ZEB2;ZEB2;ZEB2	ENST00000558170.1;ENST00000539609.2;ENST00000465070.1;ENST00000465308.1;ENST00000476394.1;ENST00000392860.3;ENST00000444559.1;ENST00000464380.1;ENST00000303660.3;ENST00000475115.1	-1.42132	-0.707659	-6.86595	1.43863e-05	0.00910041	3.45188	-0.225261
cg07630564	chr3	128445061	-	NA	RAB7A;RAB7A;RAB7A;RAB7A;RAB7A	ENST00000265062.3;ENST00000491681.1;ENST00000482525.1;ENST00000265062.3;ENST00000482525.1	0.820578	-2.19234	6.86591	1.43873e-05	0.00910041	3.45181	0.0835516
cg11120049	chr14	78104508	-	NA			-0.615983	1.73347	-6.86564	1.43928e-05	0.00910041	3.45146	-0.0745264
cg20877076	chr16	3115776	-	NA	IL32;IL32;IL32;IL32;IL32;IL32;IL32;IL32;IL32;IL32;IL32;IL32;IL32;IL32;IL32;IL32;IL32;IL32;IL32;IL32;IL32;IL32;IL32;IL32;IL32;IL32;IL32;IL32;IL32;IL32;IL32;IL32;IL32;IL32;IL32	ENST00000325568.5;ENST00000534507.1;ENST00000396887.3;ENST00000531965.1;ENST00000532086.1;ENST00000532086.1;ENST00000529699.1;ENST00000526464.2;ENST00000526464.2;ENST00000529550.1;ENST00000551122.1;ENST00000525643.2;ENST00000548807.1;ENST00000528163.2;ENST00000382213.3;ENST00000530890.1;ENST00000548246.1;ENST00000533097.2;ENST00000008180.9;ENST00000534748.2;ENST00000396890.2;ENST00000532247.1;ENS…	1.26281	1.46686	6.86415	1.44242e-05	0.00910041	3.44945	0.166838
cg06480793	chr3	142682889	-	0.0343	PAQR9;RP11-372E1.6;PAQR9;RP11-372E1.6;RP11-372E1.6	ENST00000492509.1;ENST00000493825.1;ENST00000340634.3;ENST00000497652.1;ENST00000478823.1	1.227	-0.207364	6.86382	1.44311e-05	0.00910041	3.449	0.206668
cg15756241	chr9	136203206	+	0.053428	SURF6;SURF6	ENST00000372022.4;ENST00000372022.4	1.0284	-1.95882	6.86266	1.44556e-05	0.00910041	3.44744	0.117918
cg20529923	chr11	32110187	-	NA	RCN1	ENST00000530348.1	-1.05687	-1.36304	-6.86252	1.44585e-05	0.00910041	3.44725	-0.14303
cg11171995	chr3	177018028	-	NA	LINC00501	ENST00000425388.1	-1.44399	-1.42697	-6.86102	1.44902e-05	0.00910041	3.44523	-0.191699
cg25618573	chr11	66034896	+	NA	KLC2;KLC2;KLC2;KLC2;RAB1B;RAB1B;RAB1B;RAB1B	ENST00000394065.2;ENST00000394067.2;ENST00000417856.1;ENST00000316924.5;ENST00000311481.6;ENST00000527397.1;ENST00000314965.8;ENST00000394080.2	-1.87339	-1.04424	-6.85926	1.45274e-05	0.00910041	3.44286	-0.274501
cg19831303	chr11	64126461	-	NA	RPS6KA4;RPS6KA4;RPS6KA4;RPS6KA4;RPS6KA4;RPS6KA4	ENST00000530504.1;ENST00000528057.1;ENST00000334205.4;ENST00000294261.4;ENST00000530383.1;ENST00000531659.1	0.718273	-0.82415	6.85881	1.45369e-05	0.00910041	3.44226	0.115866
cg26963797	chr16	51189291	-	NA			0.652821	-0.0915105	6.85844	1.45449e-05	0.00910041	3.44175	0.112373
cg21608519	chr7	27199752	-	NA			-1.13028	-1.89227	-6.85833	1.45473e-05	0.00910041	3.4416	-0.129494
cg17545300	chr10	125856079	+	NA			0.556172	2.94472	6.85818	1.45504e-05	0.00910041	3.4414	0.0387112
cg04318321	chr3	33087879	-	0.220803	GLB1;GLB1;GLB1;GLB1	ENST00000490658.2;ENST00000482097.1;ENST00000485698.1;ENST00000498537.1	0.6843	1.78792	6.85749	1.4565e-05	0.00910041	3.44047	0.0832534
cg14083146	chr20	20694136	+	0.013724	RALGAPA2;RALGAPA2;RALGAPA2	ENST00000438161.1;ENST00000424490.1;ENST00000202677.6	-0.988215	-0.62255	-6.85712	1.45729e-05	0.00910041	3.43997	-0.162047
cg05097066	chr5	77939250	-	NA	LHFPL2;LHFPL2;LHFPL2;LHFPL2;LHFPL2	ENST00000515349.1;ENST00000503686.1;ENST00000512759.1;ENST00000380345.2;ENST00000514587.1	0.940715	2.72546	6.85679	1.458e-05	0.00910041	3.43952	0.0742363
cg17749649	chr12	32635437	+	NA	FGD4	ENST00000550091.1	-1.25236	-1.54789	-6.85661	1.45837e-05	0.00910041	3.43929	-0.160461
cg03399669	chr16	11723091	+	NA	LITAF	ENST00000576036.1	-1.44861	-1.64659	-6.85649	1.45863e-05	0.00910041	3.43912	-0.175946
cg06496222	chr16	57181668	-	NA	CPNE2;CPNE2;CPNE2;CPNE2;CPNE2;CPNE2;CPNE2	ENST00000565874.1;ENST00000537605.1;ENST00000290776.8;ENST00000566042.1;ENST00000565951.1;ENST00000566910.1;ENST00000567011.1	-0.927736	-2.24427	-6.85636	1.45891e-05	0.00910041	3.43895	-0.0923104
cg14196186	chr17	72732698	+	NA	RAB37;RAB37;RAB37;RAB37;RAB37;RAB37;RAB37;RAB37;RAB37	ENST00000392615.3;ENST00000392614.4;ENST00000392613.5;ENST00000533530.1;ENST00000527040.1;ENST00000392612.3;ENST00000392610.1;ENST00000481224.1;ENST00000528438.1	-1.47456	-1.84526	-6.85629	1.45907e-05	0.00910041	3.43885	-0.166056
cg04010165	chr7	97910878	+	NA	BRI3;BRI3;BRI3;BRI3;BRI3;BRI3	ENST00000297290.3;ENST00000456357.2;ENST00000474291.1;ENST00000473967.1;ENST00000491463.4;ENST00000539286.1	0.837288	-1.90395	6.85544	1.46087e-05	0.00910041	3.43771	0.0977858
cg12763828	chr1	9129646	+	NA	SLC2A5;SLC2A5;SLC2A5;SLC2A5;SLC2A5;SLC2A5;SLC2A5;SLC2A5;SLC2A5;SLC2A5;SLC2A5;SLC2A5;SLC2A5;SLC2A5;SLC2A5	ENST00000461296.1;ENST00000377414.3;ENST00000377424.4;ENST00000377414.3;ENST00000377424.4;ENST00000535586.1;ENST00000456780.2;ENST00000484798.1;ENST00000474145.1;ENST00000479813.1;ENST00000486632.1;ENST00000487835.1;ENST00000464985.1;ENST00000473209.1;ENST00000456780.2	-1.51643	-1.13221	-6.85496	1.46189e-05	0.00910041	3.43706	-0.218374
cg00869249	chr10	977800	+	NA	RP11-363N22.2;LARP4B;LARP4B;LARP4B	ENST00000435531.1;ENST00000481118.1;ENST00000476529.1;ENST00000406525.2	0.929763	-0.601851	6.85453	1.46282e-05	0.00910041	3.43648	0.151652
cg17239271	chr5	78030069	-	NA	LHFPL2	ENST00000514587.1	0.572964	2.28118	6.85408	1.46377e-05	0.00910041	3.43588	0.0568152
cg08976426	chr4	154631125	+	NA			0.849236	2.31001	6.8525	1.46715e-05	0.00910041	3.43374	0.080864
cg10278019	chr17	1459521	+	0.097455	PITPNA;PITPNA;PITPNA;PITPNA;PITPNA;PITPNA	ENST00000576761.1;ENST00000539870.1;ENST00000575895.1;ENST00000573231.1;ENST00000576722.1;ENST00000576010.1	-1.20255	-1.95026	-6.84971	1.47315e-05	0.00910041	3.42998	-0.135008
cg18520994	chr2	234262964	-	0.012163	AC019221.4;RP11-400N9.1;DGKD;DGKD	ENST00000442524.1;ENST00000563747.1;ENST00000264057.2;ENST00000427930.1	0.607277	-2.35697	6.84969	1.47319e-05	0.00910041	3.42995	0.0569021
cg05195455	chr12	69660384	+	NA	CPSF6;CPSF6	ENST00000456847.3;ENST00000435070.2	0.741432	2.67218	6.84969	1.4732e-05	0.00910041	3.42995	0.0597954
cg06521597	chr19	2783551	-	0.039531	SGTA	ENST00000221566.1	0.781822	-2.19818	6.84954	1.47352e-05	0.00910041	3.42975	0.0828051
cg27277339	chr15	52525894	-	NA	MYO5C;MYO5C;MYO5C	ENST00000443683.2;ENST00000560809.1;ENST00000558902.1	-0.939675	-1.0471	-6.84847	1.47582e-05	0.00910041	3.4283	-0.139962
cg11624270	chr17	47271557	+	NA			-1.58228	-1.32132	-6.84834	1.47611e-05	0.00910041	3.42812	-0.214321
cg23211791	chr13	41364359	-	NA	SLC25A15;SLC25A15;SLC25A15;SLC25A15	ENST00000426521.2;ENST00000379523.3;ENST00000443985.2;ENST00000478827.1	-0.831963	-1.3222	-6.84805	1.47673e-05	0.00910041	3.42773	-0.118831
cg12661130	chr10	11759774	-	0.014451			0.827862	2.48316	6.84759	1.47772e-05	0.00910041	3.42712	0.0734583
cg16319118	chr5	95068034	+	NA	RHOBTB3;RHOBTB3;CTD-2154I11.2;CTD-2154I11.2;RHOBTB3;RHOBTB3	ENST00000512878.1;ENST00000506817.1;ENST00000513235.1;ENST00000512486.1;ENST00000510226.1;ENST00000504949.1	-1.41591	-1.61644	-6.84718	1.47861e-05	0.00910041	3.42656	-0.180188
cg22150661	chr8	104032860	+	NA	ATP6V1C1;ATP6V1C1;ATP6V1C1;KB-1639H6.2	ENST00000518857.1;ENST00000521514.1;ENST00000518738.1;ENST00000522416.1	0.796853	0.116531	6.84671	1.47961e-05	0.00910041	3.42593	0.136716
cg08249435	chr8	74208096	+	0.044831	RPL7;RDH10;RDH10;RPL7;RDH10;RDH10	ENST00000396465.1;ENST00000519380.1;ENST00000518870.1;ENST00000396466.1;ENST00000521928.1;ENST00000521928.1	-0.696531	-2.44394	-6.84643	1.48023e-05	0.00910041	3.42555	-0.0629095
cg15563014	chr6	52943611	-	NA	FBXO9;FBXO9;FBXO9	ENST00000484812.1;ENST00000498744.1;ENST00000480463.1	-1.336	-0.747965	-6.84581	1.48156e-05	0.00910041	3.42471	-0.21273
cg27409991	chr3	142677860	-	NA			0.884012	2.12201	6.84538	1.4825e-05	0.00910041	3.42413	0.0911537
cg13343322	chr8	26106022	-	0.492618			1.37155	2.48939	6.84508	1.48315e-05	0.00910041	3.42372	0.117371
cg03973663	chr8	56791576	+	NA	LYN;LYN	ENST00000519728.1;ENST00000520220.1	-0.876379	-2.17277	-6.84485	1.48364e-05	0.00910041	3.42342	-0.0892804
cg01128574	chr7	2058865	-	NA	MAD1L1;MAD1L1	ENST00000421113.1;ENST00000444373.2	-1.15626	-0.74223	-6.84482	1.48371e-05	0.00910041	3.42338	-0.18371
cg11073053	chr8	37419607	+	NA			-0.802965	-0.283216	-6.84479	1.48378e-05	0.00910041	3.42333	-0.137055
cg18382353	chr10	45495981	-	NA	ZNF22;C10orf25;ZNF22	ENST00000298299.3;ENST00000298298.1;ENST00000298299.3	-1.18155	-1.6906	-6.84384	1.48585e-05	0.00910041	3.42205	-0.143129
cg03348461	chr1	7022261	-	NA			-1.10341	-0.855724	-6.84356	1.48645e-05	0.00910041	3.42167	-0.171331
cg20440319	chr17	65516777	+	NA			-1.91655	-0.969628	-6.84345	1.48669e-05	0.00910041	3.42152	-0.284946
cg27592852	chr18	47003177	-	0.482464			-1.15577	-1.42541	-6.84272	1.48828e-05	0.00910041	3.42054	-0.153037
cg07775271	chr8	105188036	+	NA			0.850442	2.02558	6.8426	1.48854e-05	0.00910041	3.42037	0.0918942
cg14153055	chr10	75718473	+	NA			-1.54428	-1.39054	-6.84219	1.48943e-05	0.00910041	3.41982	-0.207984
cg25960038	chr17	46667789	-	NA	HOXB3;HOXB3;HOXB3;HOXB3;HOXB-AS3;HOXB-AS3;HOXB-AS3;HOXB-AS3;HOXB-AS3;HOXB3	ENST00000476342.1;ENST00000460160.1;ENST00000472863.1;ENST00000498678.1;ENST00000467155.2;ENST00000480872.1;ENST00000476204.1;ENST00000476204.1;ENST00000465846.2;ENST00000552000.2	-1.47404	-1.49278	-6.84171	1.49048e-05	0.00910041	3.41917	-0.191459
cg15823097	chr4	5883699	-	NA	CRMP1;CRMP1	ENST00000511535.1;ENST00000506216.1	0.563949	0.777616	6.84162	1.49068e-05	0.00910041	3.41905	0.090014
cg18234441	chr12	104674540	+	NA	RP11-818F20.5;TXNRD1	ENST00000549807.1;ENST00000526006.1	-0.735298	-1.35811	-6.84133	1.4913e-05	0.00910041	3.41866	-0.102103
cg05220052	chr11	43381023	-	NA	RP11-484D2.2	ENST00000526220.1	0.618212	-1.83919	6.84105	1.49192e-05	0.00910041	3.41828	0.0725309
cg25268602	chr2	237622739	+	NA			0.72017	1.37211	6.84037	1.4934e-05	0.00910041	3.41736	0.097778
cg11386403	chr1	113526539	-	NA	RP11-31F15.1	ENST00000435800.1	-1.6546	-1.37996	-6.83961	1.49506e-05	0.00910041	3.41634	-0.222568
cg14772118	chr6	39016479	-	NA	GLP1R	ENST00000373256.4	0.753922	-2.37254	6.83936	1.4956e-05	0.00910041	3.416	0.0725419
cg14051721	chr9	137301309	-	0.047191	RXRA	ENST00000356384.4	-0.955844	-1.42388	-6.83918	1.49599e-05	0.00910041	3.41576	-0.12961
cg03183891	chr8	55066017	+	NA	U6atac	ENST00000516026.1	-1.54331	-1.87756	-6.83869	1.49708e-05	0.00910041	3.41509	-0.173005
cg25978130	chr7	129665923	+	NA	RN5S245;RP11-306G20.1;ZC3HC1;ZC3HC1;ZC3HC1	ENST00000364239.1;ENST00000480018.1;ENST00000467642.1;ENST00000477578.1;ENST00000471022.1	-1.44389	-1.95451	-6.83746	1.49977e-05	0.00910041	3.41343	-0.157945
cg20000342	chr17	56031856	+	NA	CUEDC1	ENST00000407144.1	-1.00666	-1.83966	-6.83736	1.49999e-05	0.00910041	3.41329	-0.118354
cg25587662	chr18	10525447	-	NA	NAPG;NAPG	ENST00000322897.5;ENST00000542979.1	-1.13782	-1.95138	-6.83734	1.50004e-05	0.00910041	3.41327	-0.125564
cg04473346	chr6	10643875	-	0.316079			-1.21746	-2.26859	-6.83593	1.50312e-05	0.00910041	3.41137	-0.11783
cg03207845	chr3	72151536	+	0.47455	RP11-398A8.3;RP11-398A8.3;RP11-398A8.3	ENST00000488545.1;ENST00000469218.1;ENST00000481148.1	-1.43502	-1.2536	-6.83471	1.50581e-05	0.00910041	3.40972	-0.202358
cg11518509	chr1	114525428	-	NA			-1.2794	-1.8615	-6.83427	1.50677e-05	0.00910041	3.40913	-0.1412
cg20840706	chr13	52027481	-	NA	INTS6;INTS6;INTS6;INTS6;INTS6-AS1;INTS6;INTS6;INTS6;INTS6;INTS6;INTS6;INTS6;INTS6	ENST00000461515.1;ENST00000485178.1;ENST00000483288.1;ENST00000486195.1;ENST00000434512.1;ENST00000420668.2;ENST00000491723.1;ENST00000469430.1;ENST00000311234.4;ENST00000398119.2;ENST00000478566.1;ENST00000425000.1;ENST00000442263.3	0.935483	0.39062	6.83419	1.50695e-05	0.00910041	3.40902	0.157385
cg09765907	chr1	42284911	-	NA	HIVEP3;HIVEP3	ENST00000372583.1;ENST00000372584.1	0.956871	1.80019	6.8341	1.50716e-05	0.00910041	3.40889	0.112492
cg02017926	chr12	123754328	-	NA	CDK2AP1;CDK2AP1;CDK2AP1;CDK2AP1	ENST00000535979.1;ENST00000544658.1;ENST00000535796.1;ENST00000538446.1	-1.67969	-0.352391	-6.8341	1.50716e-05	0.00910041	3.40889	-0.273845
cg01563363	chr2	113398552	-	NA			-0.844952	-0.817994	-6.83402	1.50733e-05	0.00910041	3.40878	-0.136396
cg00070383	chr4	174429374	+	NA			-0.573414	-1.91221	-6.83372	1.50801e-05	0.00910041	3.40837	-0.0663959
cg14427233	chr2	37551081	-	0.018663	PRKD3;PRKD3;AC007391.2	ENST00000477132.1;ENST00000443187.1;ENST00000433893.1	-1.06479	-1.74205	-6.83265	1.51035e-05	0.00910041	3.40694	-0.126279
cg17965386	chr4	106057079	-	NA			-1.35655	-1.31304	-6.83155	1.51279e-05	0.00910041	3.40544	-0.183302
cg23882186	chr2	99065421	+	0.280061	INPP4A;INPP4A;INPP4A	ENST00000409016.3;ENST00000409851.3;ENST00000409540.3	1.24243	2.15154	6.83152	1.51285e-05	0.00910041	3.4054	0.125735
cg06781833	chr4	70574097	+	NA			0.719849	2.42104	6.83114	1.51369e-05	0.00910041	3.40489	0.0665215
cg26561207	chr5	171615258	+	NA	STK10;STK10;STK10;STK10	ENST00000176763.5;ENST00000545839.1;ENST00000176763.5;ENST00000545839.1	0.855521	0.227669	6.83099	1.51402e-05	0.00910041	3.40469	0.146105
cg11016993	chr17	25959419	-	0.030408	LGALS9;LGALS9	ENST00000413914.2;ENST00000467111.1	-1.39703	-1.47066	-6.83087	1.51429e-05	0.00910041	3.40453	-0.185459
cg17927246	chr22	45072917	+	NA	PRR5;PRR5;PRR5;PRR5;PRR5;PRR5;PRR5	ENST00000006251.7;ENST00000404016.1;ENST00000459857.1;ENST00000492289.1;ENST00000492475.1;ENST00000432186.1;ENST00000492475.1	-1.56155	-2.13279	-6.82958	1.51715e-05	0.00910041	3.40278	-0.161253
cg16692998	chr19	19739173	+	NA	LPAR2;LPAR2	ENST00000542587.1;ENST00000407877.2	1.16905	-0.909153	6.82945	1.51744e-05	0.00910041	3.40261	0.180436
cg13874439	chr5	36573773	+	NA			0.619309	2.10175	6.82894	1.51859e-05	0.00910041	3.40191	0.065936
cg08503994	chr16	4585287	-	NA	C16orf5;C16orf5;C16orf5;C16orf5;C16orf5	ENST00000562579.1;ENST00000564828.1;ENST00000563332.1;ENST00000562334.1;ENST00000567695.1	0.732135	2.4204	6.82882	1.51885e-05	0.00910041	3.40175	0.0683836
cg20907614	chr8	29914963	+	NA			-1.24768	0.414247	-6.82857	1.5194e-05	0.00910041	3.40141	-0.207209
cg26664155	chr5	110635928	+	0.016942	CAMK4;CAMK4;CTC-499J9.1	ENST00000509408.1;ENST00000504090.1;ENST00000504081.1	0.739996	1.69238	6.82725	1.52233e-05	0.00910041	3.39963	0.0924291
cg17967483	chr12	122515957	-	NA	MLXIP	ENST00000319080.6	-1.27924	-1.48574	-6.827	1.52289e-05	0.00910041	3.39929	-0.166117
cg12306086	chr4	106117747	-	NA	TET2;TET2;TET2;TET2;TET2;TET2;TET2	ENST00000305737.2;ENST00000545826.1;ENST00000394764.1;ENST00000504042.1;ENST00000413648.2;ENST00000535110.1;ENST00000514870.1	-1.88078	-1.00363	-6.82676	1.52344e-05	0.00910041	3.39896	-0.274893
cg23015575	chr5	156771494	-	NA	FNDC9;FNDC9;CYFIP2;CYFIP2;CYFIP2;CYFIP2	ENST00000520782.1;ENST00000312349.4;ENST00000523119.1;ENST00000520759.1;ENST00000519153.1;ENST00000523969.1	0.92209	2.85289	6.82595	1.52524e-05	0.00910041	3.39787	0.0664134
cg22742001	chr12	110435418	+	NA	GIT2;GIT2;GIT2;GIT2;GIT2;GIT2;GIT2;GIT2;GIT2	ENST00000355312.3;ENST00000551494.1;ENST00000320063.9;ENST00000457474.2;ENST00000547815.1;ENST00000361006.5;ENST00000548643.1;ENST00000551455.1;ENST00000338373.5	-2.0231	-1.11643	-6.82588	1.5254e-05	0.00910041	3.39777	-0.286224
cg03089483	chr8	12624339	+	NA	RP11-252C15.1;RP11-252C15.1	ENST00000534827.1;ENST00000530228.1	-0.974469	-1.24481	-6.82585	1.52546e-05	0.00910041	3.39774	-0.140062
cg24957695	chr17	55939409	+	NA			-0.994726	-1.76227	-6.82528	1.52674e-05	0.00910041	3.39696	-0.120196
cg14714986	chr9	37636921	-	NA	RP11-613M10.9	ENST00000540557.1	0.699977	1.94567	6.8248	1.52781e-05	0.00910041	3.39631	0.0776557
cg23730027	chr3	57995180	-	NA			-1.69986	0.51769	-6.82457	1.52832e-05	0.00910041	3.396	-0.274921
cg13625458	chr17	30216899	-	0.227256	UTP6	ENST00000490218.1	-1.77209	-1.23864	-6.82414	1.52929e-05	0.00910041	3.39542	-0.248308
cg00815862	chr16	88851914	-	NA	PIEZO1	ENST00000301015.9	1.10212	-2.05065	6.82239	1.53321e-05	0.00910041	3.39305	0.119746
cg03388774	chr7	135184682	-	NA	CNOT4;CNOT4;CNOT4;CNOT4;CNOT4;CNOT4;CNOT4;CNOT4;CNOT4	ENST00000491203.1;ENST00000498534.1;ENST00000465721.1;ENST00000428680.2;ENST00000423368.2;ENST00000451834.1;ENST00000361528.4;ENST00000262563.7;ENST00000541284.1	-1.40106	-1.66381	-6.82237	1.53326e-05	0.00910041	3.39302	-0.172375
cg19468528	chr17	73642404	+	NA	C17orf110	ENST00000556126.1	-1.01128	-1.81442	-6.82216	1.53372e-05	0.00910041	3.39274	-0.119372
cg01002030	chr1	65211677	-	NA			-1.23853	-1.73399	-6.8221	1.53387e-05	0.00910041	3.39266	-0.146813
cg22174257	chr16	28518347	+	NA	IL27;IL27	ENST00000568075.1;ENST00000356897.1	-1.50788	-0.863025	-6.82143	1.53537e-05	0.00910041	3.39175	-0.23383
cg25808094	chr13	75892615	-	NA	TBC1D4;TBC1D4	ENST00000425511.1;ENST00000488955.1	0.753569	2.08696	6.82124	1.53579e-05	0.00910041	3.3915	0.079128
cg13900919	chr20	47340601	+	NA			-1.85519	-1.3509	-6.8204	1.53769e-05	0.00910041	3.39035	-0.249857
cg20590584	chr8	145628370	-	NA	CPSF1;CPSF1	ENST00000531683.1;ENST00000524684.1	0.717235	2.61092	6.81892	1.54102e-05	0.00910041	3.38835	0.0610987
cg08722383	chr7	5594654	-	NA	ACTB;ACTB;ACTB	ENST00000414620.1;ENST00000443528.1;ENST00000432588.1	-1.23917	-0.989997	-6.81883	1.54124e-05	0.00910041	3.38822	-0.188663
cg03041920	chr13	100310311	+	NA			-1.54712	-1.119	-6.81876	1.5414e-05	0.00910041	3.38813	-0.222385
cg15052890	chr17	4636830	-	0.092181	CXCL16;RP11-314A20.5;MED11	ENST00000293778.6;ENST00000570493.1;ENST00000293777.5	-1.15764	-1.89454	-6.81813	1.54281e-05	0.00910041	3.38728	-0.128522
cg17066531	chr6	36922415	+	NA	PI16;PI16;PI16;PI16	ENST00000373674.3;ENST00000373674.3;ENST00000539035.1;ENST00000536757.1	-1.20122	-1.76414	-6.8181	1.54289e-05	0.00910041	3.38724	-0.142909
cg18720617	chr18	33485067	-	NA	MIR187	ENST00000385062.1	0.534241	2.58334	6.81806	1.54297e-05	0.00910041	3.38718	0.0445403
cg15410675	chr4	154144800	+	NA	TRIM2;TRIM2;TRIM2;TRIM2	ENST00000441616.1;ENST00000437508.2;ENST00000479711.1;ENST00000494872.1	-1.00181	-0.495534	-6.81781	1.54353e-05	0.00910041	3.38685	-0.165367
cg22697477	chr21	36203255	+	NA	RUNX1;RUNX1	ENST00000479325.1;ENST00000482318.1	-1.89009	-0.689575	-6.81687	1.54567e-05	0.00910041	3.38557	-0.297013
cg04224187	chr3	50553548	-	NA			-1.36675	-0.839993	-6.81679	1.54584e-05	0.00910041	3.38547	-0.211855
cg22750287	chr12	92975364	-	NA			-1.82762	-1.09208	-6.81657	1.54634e-05	0.00910041	3.38517	-0.267029
cg15248121	chr19	18200674	-	NA			-0.644554	2.05348	-6.81599	1.54766e-05	0.00910041	3.38438	-0.0711275
cg10261226	chr11	71597104	+	NA			-0.560139	0.90156	-6.81525	1.54933e-05	0.00910041	3.38338	-0.0876377
cg20099625	chr3	170019329	+	NA	PRKCI;PRKCI	ENST00000476635.1;ENST00000485837.1	-1.64718	-1.29281	-6.81507	1.54974e-05	0.00910041	3.38314	-0.229783
cg06423726	chr6	27781089	-	NA			0.658869	2.20975	6.81483	1.55028e-05	0.00910041	3.38282	0.0668251
cg27262850	chr18	74826769	-	0.088128	MBP;MBP;MBP;MBP;MBP;MBP	ENST00000487778.1;ENST00000490754.1;ENST00000497479.1;ENST00000397863.1;ENST00000397860.3;ENST00000355994.2	-1.36614	-1.258	-6.8148	1.55035e-05	0.00910041	3.38277	-0.194611
cg03316917	chr3	150948710	+	NA	P2RY14;P2RY14;P2RY14	ENST00000424796.2;ENST00000494668.1;ENST00000309170.3	-0.90308	-2.26684	-6.81447	1.55111e-05	0.00910041	3.38232	-0.0914596
cg27579532	chr17	7342894	-	NA	FGF11;FGF11;FGF11;FGF11;RP11-104H15.8;FGF11;FGF11;FGF11;FGF11;FGF11;RP11-104H15.7	ENST00000575235.1;ENST00000572907.1;ENST00000293829.4;ENST00000293829.4;ENST00000576615.1;ENST00000575398.1;ENST00000575082.1;ENST00000576328.1;ENST00000575331.1;ENST00000575331.1;ENST00000575310.1	-0.630311	-2.22214	-6.81423	1.55165e-05	0.00910041	3.382	-0.0624652
cg19890119	chr2	113589723	-	NA	IL1B;IL1B	ENST00000491056.1;ENST00000487639.1	-1.19402	-1.69919	-6.81406	1.55205e-05	0.00910041	3.38176	-0.142621
cg02763536	chr17	40932515	-	NA	WNK4	ENST00000246914.4	-1.17306	-1.47496	-6.81327	1.55384e-05	0.00910041	3.38069	-0.149927
cg07253384	chr6	166877002	-	NA	RPS6KA2-IT1	ENST00000416770.1	-1.26594	-1.53236	-6.81264	1.55527e-05	0.00910041	3.37985	-0.164518
cg14931933	chr15	92404602	-	NA	SLCO3A1;SLCO3A1;SLCO3A1	ENST00000553653.1;ENST00000555111.1;ENST00000555769.1	-1.62152	-2.01803	-6.81239	1.55585e-05	0.00910041	3.3795	-0.170562
cg19333086	chr22	29197898	-	NA	XBP1;XBP1;XBP1;XBP1;XBP1;CTA-292E10.6;CTA-292E10.6;CTA-292E10.6;CTA-292E10.6	ENST00000415306.1;ENST00000344347.4;ENST00000403532.3;ENST00000482720.1;ENST00000216037.6;ENST00000451486.1;ENST00000451486.1;ENST00000458080.1;ENST00000418292.1	-1.11475	-1.95153	-6.81207	1.55658e-05	0.00910041	3.37907	-0.122132
cg05451060	chr16	4666450	-	NA			1.10217	-1.18517	6.81134	1.55825e-05	0.00910041	3.37808	0.165345
cg01475742	chr6	130538027	+	NA	SAMD3;SAMD3;SAMD3;SAMD3;SAMD3;SAMD3;SAMD3;SAMD3	ENST00000437477.2;ENST00000439090.2;ENST00000532763.1;ENST00000533296.1;ENST00000457563.2;ENST00000532309.1;ENST00000531544.1;ENST00000368134.2	0.899183	1.92385	6.81067	1.55978e-05	0.00910041	3.37717	0.102664
cg18440125	chr22	35933514	+	NA			-0.938528	-1.93379	-6.81019	1.56088e-05	0.00910041	3.37652	-0.106813
cg20367388	chr7	5258485	-	0.021286	WIPI2;WIPI2;WIPI2;WIPI2;WIPI2	ENST00000475309.1;ENST00000465102.1;ENST00000480238.1;ENST00000488359.1;ENST00000466014.1	-2.02017	-1.07166	-6.80964	1.56214e-05	0.00910041	3.37577	-0.282964
cg25595531	chr10	121939257	+	NA	RP11-254K3.1	ENST00000411599.1	0.69117	1.60199	6.80962	1.56217e-05	0.00910041	3.37575	0.0894187
cg02939918	chr6	138726163	+	0.209782	HEBP2	ENST00000453452.1	-1.19793	-1.90611	-6.80888	1.56388e-05	0.00910041	3.37474	-0.135337
cg04434653	chr18	33767451	-	NA	MOCOS;RP11-49I11.1	ENST00000261326.3;ENST00000568654.1	0.931603	-0.965413	6.80804	1.56581e-05	0.00910041	3.3736	0.143733
cg12407715	chr2	43334321	+	NA			-1.13971	-1.09951	-6.80797	1.56595e-05	0.00910041	3.37351	-0.169349
cg12778567	chr1	27426188	+	0.264572	SLC9A1;SLC9A1	ENST00000374089.1;ENST00000490329.1	-0.835283	-1.57167	-6.8074	1.56727e-05	0.00910041	3.37274	-0.107506
cg11456828	chr1	111159200	+	NA	KCNA2	ENST00000369770.3	-1.4564	-1.81936	-6.8065	1.56935e-05	0.00910041	3.37151	-0.16654
cg23159233	chr22	46571660	+	NA	PPARA;PPARA;PPARA;PPARA;PPARA;PPARA;PPARA;PPARA;PPARA;PPARA	ENST00000402126.1;ENST00000493286.1;ENST00000440343.1;ENST00000415785.1;ENST00000396000.2;ENST00000420804.1;ENST00000535613.1;ENST00000407236.1;ENST00000484619.1;ENST00000481567.1	0.740064	2.25209	6.80624	1.56993e-05	0.00910041	3.37117	0.0740216
cg18104919	chr5	7851396	+	NA	C5orf49;C5orf49;C5orf49;MTRR;MTRR;MTRR;MTRR;MTRR;MTRR	ENST00000399810.2;ENST00000399810.2;ENST00000509627.1;ENST00000507837.1;ENST00000507837.1;ENST00000502509.1;ENST00000511639.1;ENST00000511639.1;ENST00000502509.1	-1.43936	-0.0426065	-6.8051	1.57258e-05	0.00910041	3.36961	-0.241757
cg22107398	chr2	60711364	-	NA	BCL11A;BCL11A;BCL11A;BCL11A	ENST00000477659.1;ENST00000537768.1;ENST00000489516.2;ENST00000492272.1	-1.53717	-2.05114	-6.80401	1.57507e-05	0.00910041	3.36815	-0.161818
cg15526318	chr2	74572850	+	NA			0.720698	2.13076	6.80392	1.57529e-05	0.00910041	3.36802	0.0746672
cg01952255	chr2	161407874	-	NA			-0.985888	-1.8684	-6.8033	1.57672e-05	0.00910041	3.36718	-0.110777
cg13391244	chr7	120629638	-	NA	C7orf58;C7orf58;C7orf58;C7orf58;C7orf58;C7orf58;C7orf58;C7orf58	ENST00000520801.1;ENST00000310396.5;ENST00000428526.1;ENST00000428526.1;ENST00000495036.1;ENST00000450913.2;ENST00000340646.5;ENST00000495036.1	-1.09803	-1.04003	-6.80246	1.57867e-05	0.00910041	3.36604	-0.160443
cg04209573	chr19	42070764	-	NA	CEACAM21;AC005626.1;CEACAM21	ENST00000461658.1;ENST00000516023.1;ENST00000407170.1	-1.10451	-1.51645	-6.80224	1.57917e-05	0.00910041	3.36574	-0.143831
cg10852154	chr6	42421757	-	NA			-1.20936	-1.55214	-6.80173	1.58035e-05	0.00910041	3.36505	-0.152444
cg14349425	chr2	240423096	-	NA			-1.50744	-1.79636	-6.80153	1.58082e-05	0.00910041	3.36478	-0.179635
cg13066736	chr15	55532397	+	NA	RAB27A;RAB27A;RAB27A;RAB27A;RAB27A;RAB27A;RAB27A;RAB27A;RAB27A;RAB27A;RAB27A	ENST00000566877.1;ENST00000568803.1;ENST00000564609.1;ENST00000396304.1;ENST00000396307.2;ENST00000567380.1;ENST00000565972.1;ENST00000569493.1;ENST00000336787.1;ENST00000563262.1;ENST00000567639.1	0.587007	2.13946	6.80131	1.58133e-05	0.00910041	3.36448	0.0627557
cg13247398	chr11	46366840	-	NA	DGKZ;DGKZ;DGKZ;DGKZ;DGKZ;DGKZ	ENST00000528615.1;ENST00000531879.1;ENST00000527674.1;ENST00000395574.3;ENST00000525242.1;ENST00000532868.1	-1.4171	-0.2223	-6.80079	1.58254e-05	0.00910041	3.36377	-0.235526
cg26215406	chr3	182972625	-	NA	MCF2L2;B3GNT5;B3GNT5;B3GNT5;B3GNT5;B3GNT5;B3GNT5	ENST00000488149.1;ENST00000326505.3;ENST00000493370.1;ENST00000480551.1;ENST00000464191.1;ENST00000460419.1;ENST00000464923.1	-1.01558	-1.98175	-6.80069	1.58277e-05	0.00910041	3.36363	-0.11111
cg00387445	chr1	151584078	+	NA	RP11-404E16.1;SNX27;SNX27	ENST00000504583.1;ENST00000368841.2;ENST00000458013.2	-0.89844	-2.45727	-6.80055	1.58309e-05	0.00910041	3.36345	-0.0795156
cg14772800	chr3	127796115	+	NA	RUVBL1-AS1	ENST00000485218.1	-0.943701	-1.70633	-6.80028	1.58372e-05	0.00910041	3.36308	-0.116077
cg26177915	chr14	105782020	+	NA	BRF1;BRF1;PACS2;PACS2	ENST00000327359.3;ENST00000546474.1;ENST00000548265.1;ENST00000430725.2	-0.966924	-2.01999	-6.79957	1.58537e-05	0.00910041	3.36212	-0.103697
cg22591538	chr12	125219188	-	NA			-1.29863	-1.73939	-6.79892	1.58688e-05	0.00910041	3.36124	-0.154625
cg20848988	chr7	36247779	-	NA			-0.784437	-1.44024	-6.7974	1.59042e-05	0.00910041	3.35918	-0.10597
cg26770385	chr8	125486821	-	NA	RNF139;RP11-383J24.5;RP11-383J24.5;RP11-383J24.5	ENST00000303545.3;ENST00000519861.1;ENST00000499418.2;ENST00000530778.1	0.700921	-0.95192	6.79732	1.59061e-05	0.00910041	3.35907	0.10934
cg25220336	chr12	120675922	+	NA	PXN;PXN;PXN;PXN;PXN;PXN;PXN;PXN;PXN	ENST00000323871.5;ENST00000331257.5;ENST00000541856.1;ENST00000551327.1;ENST00000458477.2;ENST00000440827.3;ENST00000547746.1;ENST00000550205.1;ENST00000547772.1	-0.873304	-2.67131	-6.79724	1.5908e-05	0.00910041	3.35896	-0.0702449
cg11050793	chr12	124876650	+	NA			-1.58666	-0.612834	-6.79701	1.59134e-05	0.00910041	3.35865	-0.250521
cg12314527	chr22	19110193	-	NA	AC004471.9;DGCR2;DGCR2;DGCR2	ENST00000456035.1;ENST00000447928.2;ENST00000389262.4;ENST00000537045.1	0.95504	0.37289	6.79684	1.59175e-05	0.00910041	3.35841	0.160266
cg07529783	chr14	93540378	+	NA	ITPK1	ENST00000555495.1	-1.53597	-1.60392	-6.79612	1.59343e-05	0.00910041	3.35743	-0.190217
cg00980904	chr3	50373735	-	NA	RASSF1	ENST00000395126.3	0.77877	2.42008	6.79589	1.59395e-05	0.00910041	3.35712	0.0711387
cg20454198	chr2	221655579	-	NA	AC093843.1	ENST00000424395.1	0.645987	1.94489	6.79558	1.59468e-05	0.00910041	3.3567	0.0731256
cg11434397	chr2	234151328	+	NA	ATG16L1	ENST00000431917.1	-1.49087	-1.50415	-6.79425	1.59781e-05	0.00910041	3.35489	-0.193956
cg17158941	chr7	1073255	-	NA	AC073957.15;C7orf50	ENST00000418941.1;ENST00000488073.1	1.26593	1.67579	6.79424	1.59783e-05	0.00910041	3.35488	0.159198
cg02243386	chr3	39234924	-	NA	XIRP1;XIRP1;XIRP1	ENST00000340369.3;ENST00000421646.1;ENST00000396251.1	0.680631	1.86515	6.79329	1.60005e-05	0.00910041	3.3536	0.0790974
cg07012886	chr16	1101770	+	NA			0.541306	1.93983	6.79313	1.60043e-05	0.00910041	3.35337	0.0612337
cg16745604	chr2	202047459	+	NA	CASP10;CASP10;CASP10;CASP10;CASP10;CASP10;CASP10;CASP10;CASP10;CASP10	ENST00000460140.1;ENST00000272879.5;ENST00000438843.1;ENST00000374650.3;ENST00000346817.5;ENST00000313728.7;ENST00000448480.1;ENST00000484926.1;ENST00000286186.6;ENST00000360132.3	-1.00775	-1.45798	-6.79246	1.60202e-05	0.00910041	3.35246	-0.135026
cg09081233	chr13	31447381	+	NA			-0.896021	-2.47186	-6.79152	1.60423e-05	0.00910041	3.35118	-0.0788722
cg13681132	chr11	18600705	+	NA	UEVLD;UEVLD;UEVLD;UEVLD;UEVLD;UEVLD	ENST00000535484.1;ENST00000540666.1;ENST00000540110.1;ENST00000540917.1;ENST00000535340.1;ENST00000490736.2	0.873046	2.19664	6.79081	1.60591e-05	0.00910041	3.35021	0.0887156
cg01011453	chr17	7461456	-	NA	TNFSF13;TNFSF13;TNFSF13;TNFSF13;TNFSF13;TNFSF13;TNFSF13;TNFSF13	ENST00000349228.4;ENST00000338784.4;ENST00000380535.4;ENST00000396545.4;ENST00000483039.1;ENST00000396542.1;ENST00000438470.1;ENST00000436057.1	-0.732155	-2.08905	-6.79067	1.60624e-05	0.00910041	3.35002	-0.0767508
cg04354879	chr17	42634955	-	NA	FZD2;FZD2;FZD2	ENST00000541149.1;ENST00000315323.3;ENST00000315323.3	1.07206	0.144709	6.79043	1.6068e-05	0.00910041	3.3497	0.182449
cg22411618	chr6	47406972	-	NA			-0.854854	-2.35655	-6.79032	1.60704e-05	0.00910041	3.34956	-0.0788345
cg05554494	chr16	3306685	+	NA	MEFV;MEFV;MEFV	ENST00000541159.1;ENST00000545159.1;ENST00000542898.1	-1.01374	-0.383613	-6.79013	1.60749e-05	0.00910041	3.3493	-0.170076
cg13636536	chr1	151693966	-	NA	RIIAD1;RIIAD1;RIIAD1;AL589765.1	ENST00000451484.1;ENST00000426175.1;ENST00000479191.1;ENST00000442233.2	0.774258	-1.24625	6.78972	1.60847e-05	0.00910041	3.34874	0.11204
cg14397814	chr8	21754939	+	NA			-1.21095	-2.44704	-6.78923	1.60963e-05	0.00910041	3.34807	-0.10648
cg26847616	chr7	135815010	-	0.000415	Y_RNA;AC009784.3;AC009784.3	ENST00000383978.1;ENST00000445293.1;ENST00000435996.1	0.869051	1.9538	6.78921	1.60966e-05	0.00910041	3.34805	0.0978281
cg24484138	chr20	31070190	-	NA	C20orf112;C20orf112;C20orf112;C20orf112	ENST00000475781.1;ENST00000359676.5;ENST00000397984.3;ENST00000326071.4	-1.90115	-1.4428	-6.78912	1.60989e-05	0.00910041	3.34792	-0.244235
cg22232843	chr11	35822710	-	NA	TRIM44	ENST00000532066.1	-1.28829	-1.3896	-6.78862	1.61108e-05	0.00910041	3.34724	-0.173627
cg24602411	chr1	192515127	+	0.031766	RP5-1011O1.2	ENST00000434300.1	-1.27289	-0.390335	-6.78768	1.61329e-05	0.00910041	3.34597	-0.211895
cg15554421	chr3	99792561	-	NA	FILIP1L;C3orf26	ENST00000354552.3;ENST00000463526.1	-0.981266	-2.3154	-6.78743	1.61389e-05	0.00910041	3.34563	-0.0920599
cg06303537	chr19	12223452	-	NA	AC022415.1;ZNF788	ENST00000397759.3;ENST00000430298.1	0.726001	2.58943	6.78709	1.61468e-05	0.00910041	3.34517	0.0605654
cg26208419	chr5	473447	-	NA	CTD-2228K2.5;CTD-2228K2.5;CTD-2228K2.5;CTD-2228K2.5;CTD-2228K2.5;SLC9A3	ENST00000502337.1;ENST00000502511.1;ENST00000510714.1;ENST00000510604.1;ENST00000342584.3;ENST00000264938.3	0.841303	-1.36233	6.78655	1.61597e-05	0.00910041	3.34443	0.11825
cg13344169	chr17	71161178	+	NA	SSTR2;SSTR2	ENST00000357585.1;ENST00000357585.1	-1.45627	-1.59787	-6.78628	1.61662e-05	0.00910041	3.34407	-0.181243
cg20352718	chr10	80899340	-	NA	ZMIZ1	ENST00000334512.5	-0.919271	-0.601557	-6.78598	1.61734e-05	0.00910041	3.34365	-0.150478
cg19108043	chr20	47388963	+	NA			-1.30937	-2.02771	-6.78573	1.61793e-05	0.00910041	3.34331	-0.140302
cg14118267	chr5	17352463	-	NA			0.731618	2.58141	6.78555	1.61835e-05	0.00910041	3.34307	0.0618984
cg14045720	chr1	57021007	-	NA	PPAP2B	ENST00000461655.1	0.785143	2.64021	6.78519	1.61922e-05	0.00910041	3.34258	0.0652905
cg17479131	chr7	149567078	+	0.418448	RP4-751H13.6;RP4-751H13.6	ENST00000488315.1;ENST00000461019.1	0.650027	-2.04351	6.78424	1.62147e-05	0.00910041	3.34129	0.0712367
cg03608974	chr2	173940268	-	0.032986	AC013461.1;AC013461.1;AC013461.1;AC013461.1;AC013461.1;AC013461.1;AC013461.1;AC013461.1	ENST00000468408.1;ENST00000338983.3;ENST00000476618.1;ENST00000431503.2;ENST00000375213.3;ENST00000539448.1;ENST00000409176.2;ENST00000539448.1	-1.08625	-1.47368	-6.78372	1.62272e-05	0.00910041	3.34058	-0.143067
cg01418424	chr7	20239082	+	NA	MACC1;MACC1;MACC1;MACC1	ENST00000400331.3;ENST00000332878.4;ENST00000471019.1;ENST00000483317.1	-1.0738	-1.85889	-6.78352	1.6232e-05	0.00910041	3.34031	-0.123997
cg06857116	chr17	15885326	+	NA	ZSWIM7;ZSWIM7;ZSWIM7;ZSWIM7;ZSWIM7;ZSWIM7;ZSWIM7;ZSWIM7;ZSWIM7;ZSWIM7;ZSWIM7;ZSWIM7	ENST00000476496.1;ENST00000490395.1;ENST00000399280.2;ENST00000497719.1;ENST00000486655.1;ENST00000474716.1;ENST00000495825.1;ENST00000460315.1;ENST00000491631.1;ENST00000486706.1;ENST00000460252.1;ENST00000475498.1	-1.27728	-0.381428	-6.78285	1.62478e-05	0.00910041	3.3394	-0.213339
cg02947036	chr16	11464675	+	NA			-1.07675	-1.84754	-6.78182	1.62725e-05	0.00910041	3.338	-0.124632
cg12754824	chr10	35416254	-	NA	RP11-297A16.2;RP11-297A16.2;RP11-297A16.2;CREM;CREM;CREM;CREM;CREM;CREM;CREM;CREM;CREM;CREM;CREM;CREM;CREM;CREM;CREM;CREM;CREM;CREM	ENST00000450742.1;ENST00000450106.1;ENST00000457255.1;ENST00000489321.1;ENST00000427847.2;ENST00000395895.2;ENST00000487132.1;ENST00000474362.1;ENST00000496626.1;ENST00000482646.1;ENST00000489388.1;ENST00000374726.3;ENST00000461968.1;ENST00000490460.1;ENST00000466251.1;ENST00000482633.1;ENST00000495960.1;ENST00000469949.1;ENST00000460270.1;ENST00000496019.1;ENST00000354759.3	0.981273	-0.868648	6.78122	1.62869e-05	0.00910041	3.33718	0.151659
cg14412921	chr17	40351133	-	NA			-1.59624	-1.70252	-6.78098	1.62926e-05	0.00910041	3.33686	-0.190186
cg11106287	chr6	33265605	-	NA	RGL2;RGL2;RGL2;RGL2;PFDN6;RGL2;RGL2;RGL2;RGL2;RGL2;RGL2	ENST00000478610.1;ENST00000494550.1;ENST00000421215.2;ENST00000444031.2;ENST00000463584.1;ENST00000491168.1;ENST00000460988.1;ENST00000485077.1;ENST00000483151.1;ENST00000437840.2;ENST00000466866.1	-0.666088	-2.43715	-6.78098	1.62926e-05	0.00910041	3.33686	-0.0606914
cg06430925	chr1	42204318	+	NA	HIVEP3;HIVEP3	ENST00000372583.1;ENST00000372584.1	-0.867459	-0.108665	-6.77931	1.63326e-05	0.00910041	3.33459	-0.148407
cg24704912	chr8	142427420	-	0.23803	PTP4A3;PTP4A3;PTP4A3	ENST00000521578.1;ENST00000520105.1;ENST00000523147.1	-1.50647	-1.46411	-6.77876	1.63458e-05	0.00910041	3.33384	-0.19745
cg02671700	chr8	64523255	-	NA	7SK	ENST00000516549.1	0.795641	1.93876	6.7781	1.63618e-05	0.00910041	3.33293	0.0914104
cg07843760	chr2	68547531	+	NA	CNRIP1;CNRIP1;CNRIP1;CNRIP1	ENST00000409559.3;ENST00000409862.1;ENST00000263655.3;ENST00000481714.1	-1.15035	-1.37997	-6.77772	1.6371e-05	0.00910041	3.33242	-0.154797
cg03512872	chr3	119933237	-	NA			1.05529	2.54365	6.77684	1.6392e-05	0.00910041	3.33123	0.0924702
cg09759079	chr20	52271683	+	NA			-1.83042	-1.62863	-6.77606	1.6411e-05	0.00910041	3.33016	-0.22708
cg02296472	chr8	103942297	-	NA	KB-1507C5.2;KB-1507C5.2;KB-1507C5.2;KB-1507C5.2;KB-1507C5.2	ENST00000517996.1;ENST00000520750.1;ENST00000520538.1;ENST00000519181.1;ENST00000517389.1	0.724437	2.14152	6.77575	1.64183e-05	0.00910041	3.32974	0.0753413
cg19601328	chr17	43368729	-	NA	MAP3K14	ENST00000344686.2	-1.56851	-1.57958	-6.77463	1.64455e-05	0.00910041	3.32821	-0.202666
cg07375732	chr12	29312659	-	NA	FAR2;FAR2;FAR2;FAR2	ENST00000549080.1;ENST00000551451.1;ENST00000536681.2;ENST00000547411.1	-1.5155	-1.27502	-6.77447	1.64492e-05	0.00910041	3.328	-0.213386
cg03065612	chr16	3627730	+	NA	NLRC3;NLRC3;NLRC3;NLRC3;NLRC3	ENST00000574758.1;ENST00000577133.1;ENST00000570426.1;ENST00000572229.1;ENST00000448023.2	0.575187	-3.40346	6.77417	1.64565e-05	0.00910041	3.3276	0.0317023
cg04238983	chr11	65210600	-	NA	MIR612;NEAT1	ENST00000384994.1;ENST00000501122.2	-1.15975	-1.11182	-6.774	1.64607e-05	0.00910041	3.32736	-0.172457
cg14444436	chr5	175395016	+	NA	THOC3;THOC3;THOC3;THOC3;THOC3	ENST00000510300.1;ENST00000513006.1;ENST00000513482.1;ENST00000265097.4;ENST00000514250.1	-0.580485	-3.42	-6.77318	1.64806e-05	0.00910041	3.32624	-0.0317638
cg15512851	chr6	36973518	-	NA	FGD2;FGD2;FGD2;FGD2;FGD2;FGD2;FGD2;FGD2;FGD2;FGD2;FGD2;FGD2	ENST00000489356.1;ENST00000489356.1;ENST00000274963.8;ENST00000274963.8;ENST00000497659.1;ENST00000497659.1;ENST00000459781.1;ENST00000487975.1;ENST00000394459.3;ENST00000459781.1;ENST00000487975.1;ENST00000464083.1	-1.38043	-1.59411	-6.77307	1.64833e-05	0.00910041	3.32609	-0.172436
cg17346145	chr17	77755547	+	NA			-1.23974	-1.30173	-6.77248	1.64975e-05	0.00910041	3.32529	-0.167824
cg00349895	chr4	154073501	-	NA	TRIM2;TRIM2;TRIM2;TRIM2	ENST00000437508.2;ENST00000441616.1;ENST00000491446.1;ENST00000491446.1	-1.58418	-1.7897	-6.77198	1.65097e-05	0.00910041	3.3246	-0.196218
cg02688694	chr16	75339528	-	NA	CFDP1;CFDP1;CFDP1	ENST00000562602.1;ENST00000570103.1;ENST00000564793.1	-0.864463	-1.07763	-6.77177	1.65147e-05	0.00910041	3.32432	-0.129512
cg10716163	chr19	1355910	-	NA	MUM1;MUM1;MUM1	ENST00000311401.5;ENST00000415183.2;ENST00000344663.3	-0.547803	-2.69899	-6.77164	1.65179e-05	0.00910041	3.32415	-0.0435026
cg07145335	chr4	178222472	-	NA			-1.3766	-1.93472	-6.77047	1.65463e-05	0.00910041	3.32256	-0.154626
cg09365240	chr15	99664148	+	0.259952	SYNM;SYNM	ENST00000561323.1;ENST00000558420.1	-1.18808	-1.33153	-6.77023	1.65522e-05	0.00910041	3.32223	-0.166302
cg08511440	chr3	46923503	+	NA	PTH1R;PTH1R;MYL3;PTH1R;PTH1R;PTH1R	ENST00000430002.2;ENST00000427125.2;ENST00000431168.1;ENST00000449590.1;ENST00000418619.1;ENST00000313049.5	1.10319	-1.07518	6.76993	1.65596e-05	0.00910041	3.32181	0.166175
cg00877303	chr10	990452	+	0.024703			-1.57705	-1.60759	-6.76746	1.66198e-05	0.00910041	3.31845	-0.195493
cg26411200	chr7	150150449	-	0.051883	GIMAP8	ENST00000307271.3	1.31572	2.31977	6.7668	1.66359e-05	0.00910041	3.31756	0.12944
cg27344791	chr19	12145947	+	NA	CTD-2006C1.2;ZNF433;ZNF433;ZNF433;ZNF433;ZNF433;ZNF433	ENST00000476474.1;ENST00000547560.1;ENST00000552904.1;ENST00000419886.2;ENST00000550745.1;ENST00000455504.2;ENST00000411841.1	-0.697076	-0.809127	-6.76678	1.66365e-05	0.00910041	3.31752	-0.110676
cg19147649	chr16	48657876	+	NA	RP11-42I10.1;RP11-42I10.1;RP11-42I10.1	ENST00000564212.1;ENST00000565072.1;ENST00000568150.1	-1.51314	-1.94546	-6.7666	1.6641e-05	0.00910041	3.31728	-0.16668
cg18733902	chr9	113020133	+	0.087196	TXN;TXN	ENST00000374515.5;ENST00000374517.5	-1.57145	-1.39821	-6.76624	1.66497e-05	0.00910041	3.31679	-0.211045
cg21269770	chr2	46125199	-	NA	PRKCE;PRKCE	ENST00000480453.1;ENST00000476675.1	-1.03873	-0.47355	-6.76606	1.66542e-05	0.00910041	3.31654	-0.173638
cg10058766	chr1	12186079	-	0.077706	TNFRSF8;TNFRSF8;TNFRSF8;TNFRSF8;TNFRSF8	ENST00000413146.2;ENST00000479933.2;ENST00000514649.1;ENST00000413146.2;ENST00000479933.2	-0.925195	-0.217139	-6.76597	1.66563e-05	0.00910041	3.31642	-0.157057
cg24096902	chr1	27754893	-	NA			-1.42642	-1.8123	-6.76468	1.6688e-05	0.00910041	3.31467	-0.15871
cg26060255	chr20	3025968	+	NA	MRPS26	ENST00000380325.3	-0.824037	-1.86648	-6.76436	1.66959e-05	0.00910041	3.31423	-0.0972163
cg09222367	chr15	90963532	+	0.442639	IQGAP1	ENST00000560418.1	0.846011	2.02358	6.76421	1.66994e-05	0.00910041	3.31403	0.0908766
cg07382998	chr17	76880071	-	NA	TIMP2	ENST00000536189.1	-0.970407	-2.19572	-6.76415	1.67011e-05	0.00910041	3.31394	-0.0965989
cg21646437	chr14	22970571	+	NA	TRAJ39;TRAJ38	ENST00000390498.1;ENST00000390499.1	0.906736	2.63017	6.76403	1.67039e-05	0.00910041	3.31378	0.0778286
cg04229258	chr8	67664535	+	NA	SGK3;SGK3;SGK3;SGK3;SGK3	ENST00000520044.1;ENST00000519289.1;ENST00000521198.1;ENST00000262211.4;ENST00000523401.1	-1.20337	-2.46248	-6.7636	1.67146e-05	0.00910041	3.31319	-0.105399
cg09347789	chr7	99967042	+	NA	PILRA	ENST00000432297.1	-1.38424	-2.39332	-6.7635	1.6717e-05	0.00910041	3.31306	-0.130465
cg21237418	chr17	27045043	+	NA	RAB34;RAB34;RAB34;RAB34;RAB34;RAB34;RPL23A;RAB34;RAB34;RAB34	ENST00000482688.1;ENST00000415040.2;ENST00000353676.5;ENST00000301043.6;ENST00000412625.1;ENST00000395242.2;ENST00000422514.2;ENST00000395245.3;ENST00000483554.1;ENST00000395243.3	-1.49082	-1.84814	-6.76325	1.67232e-05	0.00910041	3.31272	-0.171442
cg03171478	chr22	37572916	-	NA	RP1-151B14.6	ENST00000419128.1	-1.465	-1.38639	-6.76239	1.67443e-05	0.00910041	3.31155	-0.190995
cg07052476	chr3	184081162	+	NA	POLR2H;POLR2H;POLR2H;POLR2H;POLR2H;POLR2H;POLR2H;POLR2H;POLR2H;POLR2H;POLR2H;POLR2H	ENST00000456318.1;ENST00000412877.1;ENST00000438240.1;ENST00000455712.1;ENST00000488213.1;ENST00000430783.1;ENST00000430783.1;ENST00000452961.1;ENST00000296223.3;ENST00000429568.1;ENST00000443489.1;ENST00000443489.1	0.613009	-2.68048	6.76177	1.67597e-05	0.00910041	3.3107	0.049464
cg13999415	chr5	81047848	+	0.148537	SSBP2;SSBP2;SSBP2;SSBP2;SSBP2;SSBP2;SSBP2;SSBP2;SSBP2;SSBP2;SSBP2;SSBP2;SSBP2	ENST00000512098.1;ENST00000504174.1;ENST00000508912.1;ENST00000509013.2;ENST00000506960.1;ENST00000505980.1;ENST00000509053.1;ENST00000380182.4;ENST00000515395.1;ENST00000507472.1;ENST00000514493.1;ENST00000320672.4;ENST00000507655.1	-1.09277	-1.8493	-6.76148	1.67667e-05	0.00910041	3.31031	-0.127996
cg17720614	chr22	29468892	-	NA	KREMEN1;KREMEN1;KREMEN1	ENST00000327813.5;ENST00000407188.1;ENST00000400338.2	0.631731	-0.757501	6.76085	1.67825e-05	0.00910041	3.30944	0.101466
cg14563251	chr3	113345875	-	NA	SIDT1;SIDT1	ENST00000498152.1;ENST00000463226.1	-1.65235	-1.45024	-6.76074	1.67852e-05	0.00910041	3.30929	-0.211768
cg10392188	chr10	11203213	+	NA	CELF2	ENST00000399850.3	-1.01449	-0.596771	-6.76066	1.6787e-05	0.00910041	3.30919	-0.165746
cg05989054	chr19	1402626	+	NA	GAMT;GAMT	ENST00000447102.2;ENST00000252288.1	-1.06232	-1.86752	-6.76026	1.6797e-05	0.00910041	3.30864	-0.121652
cg21980864	chr20	62666983	+	NA	LINC00176;LINC00176;LINC00176;ZNF512B;ZNF512B	ENST00000444463.1;ENST00000431158.1;ENST00000444463.1;ENST00000217130.3;ENST00000450537.1	0.977382	1.80826	6.75996	1.68044e-05	0.00910041	3.30823	0.113863
cg16090801	chr1	169455894	+	NA	SLC19A2;SLC19A2	ENST00000367802.3;ENST00000367804.3	-1.46204	-1.56334	-6.75971	1.68106e-05	0.00910041	3.30789	-0.181534
cg08701935	chr10	72100938	-	NA			-1.05102	-1.23106	-6.75933	1.682e-05	0.00910041	3.30737	-0.149709
cg19773466	chr5	1108374	-	NA			-0.66656	0.268073	-6.75909	1.68259e-05	0.00910041	3.30705	-0.113606
cg27040385	chr19	46000339	-	NA	PPM1N;PPM1N;PPM1N;PPM1N;RTN2;RTN2	ENST00000401705.1;ENST00000451287.1;ENST00000456399.1;ENST00000396737.1;ENST00000245923.3;ENST00000344680.3	0.699848	-1.17917	6.75844	1.68421e-05	0.00910041	3.30616	0.104101
cg16048522	chr13	34184956	+	0.180298	RP11-37L2.1;LINC00464	ENST00000442716.1;ENST00000454681.1	1.41336	2.08281	6.75734	1.68693e-05	0.00910041	3.30466	0.14138
cg12411992	chr11	107859214	-	0.236314			-1.82211	-0.475559	-6.75721	1.68725e-05	0.00910041	3.30448	-0.293996
cg05674863	chr14	74231652	-	NA	C14orf43;C14orf43	ENST00000394071.2;ENST00000486739.1	-1.30667	-1.65891	-6.75671	1.68851e-05	0.00910041	3.3038	-0.159523
cg23008718	chr2	43188851	+	0.021089			-1.3982	-1.64049	-6.75576	1.69086e-05	0.00910041	3.30251	-0.170276
cg17650764	chr17	46080118	+	NA			-1.33121	-1.46677	-6.75565	1.69115e-05	0.00910041	3.30235	-0.178157
cg11125332	chr1	158255884	+	NA			-1.68132	-1.84844	-6.75536	1.69186e-05	0.00910041	3.30196	-0.192112
cg27420255	chr9	86364766	+	0.45316	GKAP1	ENST00000376362.1	0.872474	1.92151	6.75517	1.69234e-05	0.00910041	3.30169	0.103115
cg06836762	chr17	79197892	+	NA	AZI1;AZI1;AZI1	ENST00000450824.2;ENST00000374782.3;ENST00000269392.4	-1.29247	-1.91714	-6.7545	1.69401e-05	0.00910041	3.30079	-0.14222
cg25145840	chr5	171765799	-	NA			0.591105	2.42603	6.75358	1.6963e-05	0.00910041	3.29953	0.0539779
cg04655481	chr9	125796809	+	NA	GPR21;GPR21;GPR21;RABGAP1;RABGAP1;RABGAP1;RABGAP1	ENST00000412269.2;ENST00000373642.1;ENST00000373642.1;ENST00000468760.1;ENST00000373643.5;ENST00000493854.1;ENST00000475607.1	-1.18593	-1.17662	-6.75346	1.69662e-05	0.00910041	3.29936	-0.169376
cg25023095	chr10	99125814	-	0.389694	RRP12;RRP12;RRP12	ENST00000487612.1;ENST00000491313.1;ENST00000479481.1	-1.4145	-1.90308	-6.75342	1.69671e-05	0.00910041	3.29931	-0.157465
cg27538928	chr6	159063891	+	NA	DYNLT1	ENST00000367088.1	0.692044	2.52156	6.75309	1.69752e-05	0.00910041	3.29887	0.0608433
cg16810279	chr17	76254129	+	NA			-1.48684	-1.4672	-6.75188	1.70055e-05	0.00910041	3.29722	-0.192609
cg24350568	chr15	91428139	-	NA	CTD-3094K11.2;FES;FES;FES;FES;FES;FES;FES;FES;FES;FES	ENST00000561165.1;ENST00000416779.1;ENST00000497945.2;ENST00000328850.3;ENST00000470152.2;ENST00000559355.1;ENST00000481665.1;ENST00000452243.1;ENST00000464684.1;ENST00000443697.1;ENST00000450438.2	-1.52038	-1.22584	-6.75153	1.70144e-05	0.00910041	3.29673	-0.214274
cg02083836	chr1	87617350	-	NA	HS2ST1	ENST00000490006.1	-0.688681	-2.37426	-6.75062	1.70372e-05	0.00910041	3.29549	-0.0656426
cg14942952	chr22	44576268	-	NA	PARVG;PARVG;PARVG;PARVG;PARVG;PARVG;PARVG;PARVG;PARVG;PARVG	ENST00000422871.1;ENST00000444313.2;ENST00000416291.1;ENST00000428773.1;ENST00000415224.1;ENST00000417767.1;ENST00000356909.3;ENST00000475485.1;ENST00000471836.1;ENST00000466375.1	-0.793251	-0.403806	-6.75048	1.70408e-05	0.00910041	3.2953	-0.133758
cg04163760	chr8	130490061	-	NA	CCDC26;CCDC26;CCDC26	ENST00000523151.1;ENST00000446592.3;ENST00000520048.1	0.588157	2.50558	6.75047	1.70411e-05	0.00910041	3.29528	0.0523579
cg17515545	chr4	84257034	+	NA	HPSE;HPSE;HPSE;HPSE	ENST00000454730.2;ENST00000513463.1;ENST00000311412.5;ENST00000405413.2	-0.657433	-2.45751	-6.74976	1.70589e-05	0.00910041	3.29431	-0.0574847
cg12402064	chr6	119661462	-	NA			-1.54628	-1.83546	-6.74968	1.70609e-05	0.00910041	3.29421	-0.177756
cg22891619	chr17	72839038	-	NA			-0.982072	-1.74989	-6.74919	1.70732e-05	0.00910041	3.29354	-0.122264
cg12662576	chr11	59317890	-	NA			0.45806	-0.735208	6.74888	1.70811e-05	0.00910041	3.29311	0.0740838
cg27216684	chr3	46264352	-	0.135692	CCR3	ENST00000357422.2	-1.7766	-1.26842	-6.74887	1.70813e-05	0.00910041	3.2931	-0.246685
cg18812629	chr1	231035641	-	NA			0.701779	1.91956	6.74874	1.70846e-05	0.00910041	3.29292	0.0809134
cg16530130	chr1	31988357	-	NA	RP11-439L8.4;RP11-439L8.4	ENST00000412068.1;ENST00000417514.1	0.577795	2.44656	6.74798	1.71036e-05	0.00910041	3.29189	0.0518406
cg08830502	chr16	87588559	+	NA			-1.27502	-0.455174	-6.74762	1.71129e-05	0.00910041	3.29139	-0.210024
cg01599709	chr5	139725677	+	NA	HBEGF	ENST00000230990.6	-1.05454	-1.17147	-6.74756	1.71143e-05	0.00910041	3.29131	-0.153012
cg09145126	chr13	50570018	-	NA	TRIM13;TRIM13;TRIM13;TRIM13;TRIM13;TRIM13;TRIM13	ENST00000378183.4;ENST00000474805.1;ENST00000420995.2;ENST00000378182.3;ENST00000356017.4;ENST00000457662.2;ENST00000442421.1	-2.01397	-1.17541	-6.74734	1.71198e-05	0.00910041	3.29101	-0.279347
cg00434985	chr5	146101940	+	NA	PPP2R2B;PPP2R2B;PPP2R2B;PPP2R2B;PPP2R2B;PPP2R2B;PPP2R2B;PPP2R2B;PPP2R2B;PPP2R2B	ENST00000530902.1;ENST00000512639.1;ENST00000522831.1;ENST00000528601.1;ENST00000515880.1;ENST00000512011.1;ENST00000532154.1;ENST00000502876.1;ENST00000504565.1;ENST00000509721.1	-1.01978	-0.834992	-6.7472	1.71233e-05	0.00910041	3.29082	-0.15851
cg14249078	chr11	117665480	+	NA	DSCAML1;DSCAML1	ENST00000446508.2;ENST00000525836.1	0.867345	2.42472	6.7472	1.71235e-05	0.00910041	3.29082	0.0783138
cg12118504	chr6	33265393	-	NA	RGL2;RGL2;RGL2;RGL2;RGL2;PFDN6;RGL2;RGL2;RGL2;RGL2;RGL2;RGL2	ENST00000478610.1;ENST00000494550.1;ENST00000485077.1;ENST00000421215.2;ENST00000444031.2;ENST00000463584.1;ENST00000485077.1;ENST00000491168.1;ENST00000460988.1;ENST00000483151.1;ENST00000437840.2;ENST00000466866.1	-1.47734	-0.927492	-6.74675	1.71348e-05	0.00910041	3.2902	-0.222078
cg10236239	chr2	108994514	-	NA	SULT1C4;SULT1C4;SULT1C4;SULT1C4;SULT1C4	ENST00000494122.1;ENST00000494122.1;ENST00000409309.3;ENST00000272452.2;ENST00000272452.2	-1.52241	-1.37161	-6.74642	1.7143e-05	0.00910041	3.28976	-0.207183
cg21070300	chr7	44583544	-	NA			0.6552	2.78741	6.74546	1.71673e-05	0.00910041	3.28845	0.0495318
cg20515447	chr5	138210749	-	NA	CTNNA1;CTNNA1;CTNNA1;CTNNA1;CTNNA1;CTNNA1;CTNNA1;CTNNA1;CTNNA1;CTNNA1;CTNNA1;LRRTM2;CTNNA1;LRRTM2;LRRTM2;LRRTM2;LRRTM2;LRRTM2;LRRTM2;LRRTM2;CTNNA1;CTNNA1;CTNNA1;CTNNA1;CTNNA1	ENST00000520260.1;ENST00000524292.1;ENST00000523298.1;ENST00000520865.1;ENST00000519634.1;ENST00000518263.1;ENST00000519768.1;ENST00000517656.1;ENST00000521640.1;ENST00000519116.1;ENST00000522052.1;ENST00000523537.1;ENST00000540387.1;ENST00000274711.5;ENST00000521094.1;ENST00000523537.1;ENST00000518785.1;ENST00000274711.5;ENST00000521094.1;ENST00000518785.1;ENST00000522013.1;ENST00000517534.1;ENS…	0.821187	2.08134	6.74524	1.7173e-05	0.00910041	3.28814	0.088127
cg25051331	chr5	77253833	-	NA			-1.07552	-2.36211	-6.74495	1.71803e-05	0.00910041	3.28775	-0.0995612
cg05368555	chr12	56390805	+	NA	SUOX;SUOX;SUOX;SUOX;SUOX;SUOX;SUOX;SUOX;SUOX;SUOX;SUOX;SUOX	ENST00000266971.3;ENST00000550121.1;ENST00000550340.1;ENST00000394115.2;ENST00000547586.1;ENST00000552258.1;ENST00000548274.1;ENST00000552813.1;ENST00000550478.1;ENST00000546833.1;ENST00000551841.1;ENST00000356124.4	-0.662457	-2.40053	-6.74443	1.71933e-05	0.00910041	3.28704	-0.0616009
cg04125371	chr15	48937213	-	NA	RP11-227D13.1;FBN1;FBN1;FBN1;FBN1;FBN1;FBN1	ENST00000558061.1;ENST00000537463.2;ENST00000560355.1;ENST00000544030.1;ENST00000316623.5;ENST00000558230.1;ENST00000389087.3	-0.561522	-4.32804	-6.74387	1.72077e-05	0.00910041	3.28627	-0.0180275
cg14718754	chr17	1092278	-	NA	ABR	ENST00000575934.1	-0.878924	-1.11084	-6.74366	1.7213e-05	0.00910041	3.28598	-0.131911
cg11303634	chr2	191980337	-	NA	STAT4;STAT4	ENST00000495849.1;ENST00000495326.1	1.09936	2.10281	6.74363	1.72138e-05	0.00910041	3.28594	0.115031
cg08619418	chr2	174862282	-	NA			-1.14404	-1.95328	-6.74324	1.72235e-05	0.00910041	3.28542	-0.128645
cg01870865	chr3	48507087	-	NA	TREX1;TREX1;TREX1;TREX1;TREX1;ATRIP;TREX1;TREX1	ENST00000444177.1;ENST00000456089.1;ENST00000492235.1;ENST00000296443.9;ENST00000395677.1;ENST00000412052.1;ENST00000433541.1;ENST00000422277.2	-1.37496	-1.28898	-6.74296	1.72308e-05	0.00910041	3.28503	-0.194165
cg12970547	chr8	38524132	+	NA			-0.715659	-2.40868	-6.74233	1.72468e-05	0.00910041	3.28417	-0.0663932
cg25072666	chr17	79533843	+	NA	NPLOC4;NPLOC4;NPLOC4;NPLOC4;NPLOC4;NPLOC4	ENST00000576940.1;ENST00000576713.1;ENST00000573876.1;ENST00000572760.1;ENST00000572346.1;ENST00000574897.1	-1.0205	-2.09514	-6.74164	1.72644e-05	0.00910041	3.28322	-0.107827
cg06385087	chr20	57581903	+	NA	CTSZ;CTSZ;CTSZ	ENST00000472025.1;ENST00000488395.1;ENST00000503833.2	-0.704725	-3.22499	-6.74142	1.72699e-05	0.00910041	3.28293	-0.0426115
cg01172150	chr16	30817443	-	NA			-1.24847	-1.64326	-6.74124	1.72745e-05	0.00910041	3.28268	-0.152929
cg10975001	chr1	33627155	-	NA	TRIM62	ENST00000485148.1	-0.714532	-0.259656	-6.74115	1.72768e-05	0.00910041	3.28256	-0.121719
cg00910518	chr1	91195213	+	NA			0.577466	-1.56583	6.74074	1.72873e-05	0.00910041	3.28199	0.0755741
cg15776783	chr10	96974685	+	NA	C10orf129;C10orf129	ENST00000404473.2;ENST00000327739.3	-1.10067	-1.19997	-6.7407	1.72882e-05	0.00910041	3.28195	-0.161822
cg00729043	chr21	30631533	-	NA	LINC00189;LINC00189;LINC00189;BACH1;BACH1	ENST00000545936.1;ENST00000420364.1;ENST00000431661.1;ENST00000548219.1;ENST00000547141.1	-1.22988	-0.283042	-6.74053	1.72928e-05	0.00910041	3.2817	-0.206849
cg21057107	chr19	10908762	-	NA			1.55518	1.51757	6.7405	1.72933e-05	0.00910041	3.28167	0.197085
cg26645401	chr11	9686514	+	NA	SWAP70;SWAP70	ENST00000531814.1;ENST00000524817.1	-1.30896	-2.05622	-6.73933	1.73234e-05	0.00910041	3.28006	-0.138177
cg06695781	chr3	185598208	+	NA			0.649056	2.65238	6.73917	1.73274e-05	0.00910041	3.27985	0.0528755
cg23466001	chr17	45909410	+	NA	MRPL10;MRPL10;MRPL10;MRPL10;MRPL10	ENST00000351111.2;ENST00000466016.1;ENST00000480901.1;ENST00000421763.1;ENST00000414011.1	-0.909578	-2.2961	-6.73916	1.73275e-05	0.00910041	3.27984	-0.0870834
cg09133953	chr17	37824468	-	NA	PNMT;PNMT	ENST00000394246.1;ENST00000269582.1	0.644512	0.602322	6.73816	1.73532e-05	0.00910041	3.27847	0.105776
cg24303944	chr3	101617891	+	NA			-1.22347	-1.60446	-6.73799	1.73576e-05	0.00910041	3.27824	-0.152297
cg15084122	chr14	71756489	+	NA			0.654809	0.939744	6.73778	1.73628e-05	0.00910041	3.27796	0.102987
cg15910685	chr13	79980098	+	NA	RBM26-AS1;RBM26;RBM26;RBM26;RBM26;RBM26;RBM26	ENST00000456602.1;ENST00000438737.1;ENST00000472143.1;ENST00000438737.1;ENST00000267229.7;ENST00000438724.1;ENST00000472143.1	0.813834	-2.13996	6.73707	1.73813e-05	0.00910041	3.27697	0.0869429
cg17367776	chr12	39837664	-	NA	KIF21A;KIF21A;KIF21A;AC121334.1;KIF21A	ENST00000541463.2;ENST00000361418.5;ENST00000544797.2;ENST00000517165.1;ENST00000545778.1	-1.00283	-1.78821	-6.73658	1.73937e-05	0.00910041	3.27631	-0.117007
cg09381333	chr9	140795255	-	NA	CACNA1B	ENST00000277549.5	0.732128	1.70512	6.73549	1.74216e-05	0.00910041	3.27483	0.0911385
cg02018337	chr17	9921982	-	NA	GAS7	ENST00000542249.1	-1.38978	-1.62538	-6.73514	1.74309e-05	0.00910041	3.27434	-0.176893
cg21785712	chr16	16048745	-	NA			-2.0894	-1.69855	-6.7349	1.7437e-05	0.00910041	3.27401	-0.255063
cg03380964	chr4	152967221	+	NA			-1.1368	-1.66254	-6.73417	1.74556e-05	0.00910041	3.27302	-0.142091
cg14917096	chr7	105319641	+	0.13902	ATXN7L1;ATXN7L1;ATXN7L1;ATXN7L1;ATXN7L1;ATXN7L1	ENST00000474433.1;ENST00000472910.1;ENST00000485652.1;ENST00000477775.1;ENST00000485652.1;ENST00000472195.1	-1.53913	-1.56083	-6.73401	1.74599e-05	0.00910041	3.27279	-0.191312
cg03922588	chr11	62473871	-	NA	BSCL2;BSCL2;GNG3;BSCL2;BSCL2;BSCL2;BSCL2;BSCL2;BSCL2;RP11-831H9.16	ENST00000413908.1;ENST00000533982.1;ENST00000294117.5;ENST00000448568.2;ENST00000537604.1;ENST00000403550.1;ENST00000530900.1;ENST00000278893.7;ENST00000407022.3;ENST00000403734.2	1.06821	-0.998843	6.73394	1.74615e-05	0.00910041	3.27271	0.158494
cg14942155	chr7	157436982	+	0.058993			-0.938764	-1.97877	-6.73317	1.74814e-05	0.00910041	3.27165	-0.105903
cg00440105	chr2	37989508	+	0.012163			-1.42967	-0.959457	-6.73311	1.74829e-05	0.00910041	3.27157	-0.214232
cg01565130	chr1	167690726	-	0.050778	MPZL1;MPZL1;MPZL1;MPZL1;MPZL1;MPZL1	ENST00000487858.1;ENST00000464954.1;ENST00000448405.1;ENST00000392121.3;ENST00000465787.1;ENST00000474859.1	-1.51142	-1.62927	-6.73267	1.74944e-05	0.00910041	3.27097	-0.186075
cg18222952	chr9	93563542	+	NA	SYK;SYK;SYK	ENST00000375754.4;ENST00000375747.1;ENST00000476708.1	-1.16149	-2.53584	-6.7323	1.7504e-05	0.00910041	3.27046	-0.0973455
cg15999216	chr11	118214295	-	0.487043	CD3D;CD3G;CD3D;CD3G;CD3G;CD3G;CD3G;CD3D	ENST00000526561.1;ENST00000533462.1;ENST00000529594.1;ENST00000532917.1;ENST00000292144.4;ENST00000528540.1;ENST00000532903.1;ENST00000300692.4	1.33556	1.92909	6.73178	1.75174e-05	0.00910041	3.26975	0.149852
cg05214293	chr11	67415194	+	NA	ACY3;ACY3	ENST00000255082.3;ENST00000529256.1	-1.31005	-0.854074	-6.73147	1.75253e-05	0.00910041	3.26933	-0.204493
cg07692466	chr16	83839902	-	NA	RP11-483P21.2;RP11-483P21.2	ENST00000561599.1;ENST00000565064.1	-0.807009	-2.45304	-6.73074	1.75443e-05	0.00910041	3.26832	-0.072203
cg04657000	chr6	112115430	-	NA	FYN;FYN;FYN;FYN;FYN;FYN;FYN;FYN;FYN;FYN;FYN;FYN;FYN;FYN;FYN;FYN;FYN	ENST00000544792.1;ENST00000368667.2;ENST00000462598.2;ENST00000521361.1;ENST00000523574.1;ENST00000521062.1;ENST00000523570.1;ENST00000487824.2;ENST00000518630.1;ENST00000520518.1;ENST00000368682.3;ENST00000518295.1;ENST00000484067.2;ENST00000356013.2;ENST00000368678.4;ENST00000523238.1;ENST00000354650.3	1.06019	2.20147	6.73055	1.75492e-05	0.00910041	3.26807	0.106377
cg24886563	chr17	3820150	+	0.178995	P2RX1;P2RX1;P2RX1	ENST00000572418.1;ENST00000571637.1;ENST00000225538.3	-1.28412	-1.59426	-6.73024	1.75573e-05	0.00910041	3.26764	-0.160939
cg23931412	chr17	9967369	+	NA	GAS7	ENST00000540214.1	-1.44879	-1.53445	-6.7279	1.76181e-05	0.00910041	3.26444	-0.189009
cg21593001	chr12	113531060	+	NA	DTX1;DTX1	ENST00000547974.1;ENST00000553140.1	-1.23424	-0.112096	-6.72788	1.76185e-05	0.00910041	3.26441	-0.208103
cg01678316	chr13	80611183	-	0.332207			-1.41713	-1.98024	-6.72757	1.76267e-05	0.00910041	3.26399	-0.152406
cg06372475	chr10	73534286	-	NA	C10orf54;C10orf54	ENST00000394957.3;ENST00000263569.8	-1.06477	-0.888941	-6.72715	1.76377e-05	0.00910041	3.26341	-0.163642
cg09844976	chr5	148188454	-	NA			-0.839748	-1.35936	-6.72665	1.76505e-05	0.00910041	3.26273	-0.115214
cg22820257	chr13	49153478	+	NA	LINC00462	ENST00000425350.1	-1.92971	-1.63331	-6.72633	1.76591e-05	0.00910041	3.26229	-0.239894
cg19506025	chr7	2671548	-	NA	TTYH3;TTYH3	ENST00000258796.7;ENST00000407643.1	0.955662	-0.237025	6.72593	1.76693e-05	0.00910041	3.26175	0.163176
cg11276093	chr10	95123774	+	NA			-1.0366	-0.559529	-6.72536	1.76842e-05	0.00910041	3.26097	-0.171174
cg15249320	chr2	8144587	-	NA	AC007464.1	ENST00000456681.1	-1.25681	-1.75839	-6.72522	1.7688e-05	0.00910041	3.26077	-0.149021
cg06187202	chr4	185606288	-	NA	CCDC111	ENST00000509002.1	-1.72231	-1.19333	-6.72465	1.77029e-05	0.00910041	3.25999	-0.24587
cg27378025	chr2	105940589	+	NA	AC012360.4;TGFBRAP1	ENST00000433219.1;ENST00000393359.2	-1.47155	-1.29699	-6.72374	1.77267e-05	0.00910041	3.25875	-0.201527
cg13318540	chr15	90117584	-	NA	C15orf42;C15orf42;RP11-429B14.1	ENST00000268138.7;ENST00000560985.1;ENST00000559041.1	0.639334	2.55952	6.72297	1.7747e-05	0.00910041	3.25768	0.054168
cg18259504	chr14	51000058	+	NA	MAP4K5;MAP4K5;MAP4K5;MAP4K5;ATL1;ATL1;ATL1;MAP4K5	ENST00000554091.1;ENST00000557390.1;ENST00000013125.4;ENST00000554273.1;ENST00000441560.2;ENST00000556478.1;ENST00000441560.2;ENST00000555216.1	-0.96947	-2.43553	-6.7228	1.77512e-05	0.00910041	3.25746	-0.0862188
cg08568649	chr5	167722997	-	NA	WWC1	ENST00000523043.1	0.724135	1.46746	6.72242	1.77613e-05	0.00910041	3.25694	0.0950388
cg15141371	chr3	39195098	+	NA	CSRNP1;CSRNP1;CSRNP1;CSRNP1	ENST00000318290.3;ENST00000273153.5;ENST00000318290.3;ENST00000514182.1	0.804563	-0.522289	6.72236	1.77629e-05	0.00910041	3.25686	0.134217
cg19034770	chr8	8641253	-	NA	RP11-211C9.1;MFHAS1	ENST00000522213.1;ENST00000276282.6	-0.815912	-1.03468	-6.72216	1.7768e-05	0.00910041	3.25658	-0.129996
cg16332831	chr15	101483070	-	NA	LRRK1;LRRK1	ENST00000527698.1;ENST00000529762.2	1.07011	2.17337	6.72172	1.77797e-05	0.00910041	3.25598	0.105606
cg18512352	chr11	47633146	+	NA			-1.30694	-1.33932	-6.72162	1.77824e-05	0.00910041	3.25584	-0.177336
cg19453686	chr14	92334271	+	NA	TC2N;TC2N	ENST00000435962.2;ENST00000555302.1	1.34689	1.71786	6.71994	1.78266e-05	0.00910041	3.25353	0.159955
cg21155778	chr12	95611301	+	NA	VEZT;VEZT;VEZT;VEZT;VEZT;VEZT;VEZT;VEZT;VEZT;VEZT;VEZT;VEZT;VEZT;VEZT;VEZT;VEZT;VEZT;VEZT;VEZT;VEZT;VEZT;VEZT;VEZT;VEZT;FGD6;FGD6;FGD6	ENST00000549589.1;ENST00000547611.1;ENST00000547997.1;ENST00000549002.1;ENST00000546557.1;ENST00000551746.1;ENST00000548838.1;ENST00000547484.1;ENST00000551472.1;ENST00000551792.1;ENST00000552031.1;ENST00000551039.1;ENST00000549192.1;ENST00000552821.1;ENST00000548371.1;ENST00000550106.1;ENST00000547894.1;ENST00000551695.1;ENST00000551356.1;ENST00000551311.1;ENST00000546365.1;ENST00000551902.1;ENS…	0.901939	-1.34517	6.71946	1.78391e-05	0.00910041	3.25289	0.125572
cg00083704	chr17	8870355	+	NA	PIK3R5	ENST00000447110.1	-1.82588	-1.34819	-6.71943	1.78398e-05	0.00910041	3.25285	-0.246569
cg21936280	chr17	37774934	+	NA	AC087491.2	ENST00000398554.1	-1.19391	-1.61206	-6.71943	1.78399e-05	0.00910041	3.25285	-0.149443
cg02152068	chr18	60606857	-	NA			-1.18752	-1.19406	-6.71924	1.78449e-05	0.00910041	3.25259	-0.166506
cg16249355	chr17	76310516	-	NA			0.841667	-0.507691	6.71909	1.78489e-05	0.00910041	3.25238	0.141407
cg02445653	chr11	118209752	+	NA	CD3D	ENST00000300692.4	1.345	0.87337	6.71883	1.78559e-05	0.00910041	3.25201	0.208792
cg13430006	chr2	12655199	+	NA	AC096559.1;AC096559.1	ENST00000412294.1;ENST00000412606.1	1.05701	1.48411	6.71869	1.78594e-05	0.00910041	3.25183	0.141586
cg03565868	chr11	47400146	-	NA	SPI1;SPI1;SPI1;SPI1	ENST00000533968.1;ENST00000533030.1;ENST00000378538.3;ENST00000227163.4	-1.14529	-1.13851	-6.71643	1.79192e-05	0.00910041	3.24873	-0.165055
cg23133513	chr5	172149393	+	NA			0.868303	2.10443	6.71582	1.79353e-05	0.00910041	3.2479	0.0909166
cg06418871	chr5	68710831	-	NA	MARVELD2;MARVELD2;MARVELD2;MARVELD2	ENST00000515844.1;ENST00000512803.1;ENST00000282886.8;ENST00000454295.2	-1.75529	-0.88995	-6.71526	1.79504e-05	0.00910041	3.24712	-0.263101
cg14612945	chr16	68071987	-	NA	DUS2L;DUS2L;DUS2L;DUS2L	ENST00000562246.1;ENST00000561965.1;ENST00000564975.1;ENST00000562246.1	-1.44846	-1.00519	-6.71513	1.79538e-05	0.00910041	3.24695	-0.218167
cg26046255	chr13	51387492	+	0.454899	RN5S28;DLEU7-AS1	ENST00000363841.1;ENST00000413510.1	0.522819	2.33818	6.71441	1.79727e-05	0.00910041	3.24597	0.0506363
cg26222247	chr15	90357521	+	NA	ANPEP;ANPEP;ANPEP	ENST00000300060.6;ENST00000560137.1;ENST00000559874.1	-0.802296	-2.89906	-6.71417	1.79792e-05	0.00910041	3.24564	-0.0571068
cg07502242	chr6	137210981	+	NA	PEX7	ENST00000541292.1	-1.16865	-1.04905	-6.71398	1.79842e-05	0.00910041	3.24538	-0.173262
cg04687437	chr19	511113	+	NA			0.530089	-2.63598	6.71273	1.80175e-05	0.00910041	3.24367	0.0445951
cg21393713	chr7	69064801	+	NA	AUTS2;AUTS2;AUTS2	ENST00000406775.2;ENST00000342771.4;ENST00000403018.2	0.979429	-1.906	6.7126	1.80211e-05	0.00910041	3.24348	0.112523
cg05594914	chr6	154410760	+	NA	OPRM1;OPRM1;OPRM1;OPRM1;OPRM1	ENST00000522555.1;ENST00000522382.1;ENST00000521106.1;ENST00000519613.1;ENST00000520708.1	0.743739	1.57387	6.71214	1.80333e-05	0.00910041	3.24285	0.0975862
cg04323979	chr2	220306667	+	NA	SPEG;SPEG;SPEG;SPEG;SPEG;SPEG;SPEG	ENST00000403148.2;ENST00000431523.1;ENST00000396698.1;ENST00000452101.1;ENST00000420132.1;ENST00000396695.2;ENST00000498378.1	0.621877	-0.92229	6.71058	1.8075e-05	0.00910041	3.24071	0.0976008
cg20116800	chr17	74258224	-	NA			-1.02953	-1.84529	-6.71057	1.80753e-05	0.00910041	3.2407	-0.12188
cg13587068	chr2	97485216	-	NA			-0.88804	1.29485	-6.70943	1.81056e-05	0.00910041	3.23914	-0.13019
cg15063381	chr13	99088664	-	NA	FARP1-AS1	ENST00000432229.1	0.909141	1.53688	6.70915	1.81133e-05	0.00910041	3.23875	0.12111
cg07529625	chr8	130538420	+	NA	CCDC26;CCDC26;CCDC26	ENST00000523151.1;ENST00000446592.3;ENST00000520048.1	0.701175	2.18848	6.70874	1.81242e-05	0.00910041	3.23819	0.0709031
cg20547400	chr7	101461188	-	NA	CUX1;CUX1	ENST00000558469.1;ENST00000497815.1	-1.54099	-1.50144	-6.70845	1.81321e-05	0.00910041	3.23779	-0.197201
cg26604595	chr20	49072540	+	NA			-1.38102	-1.65236	-6.70631	1.81895e-05	0.00910041	3.23486	-0.168611
cg13856752	chr10	80059610	+	0.143348	RP11-90J7.2;C10orf101;RP11-90J7.3;RP11-90J7.3;RP11-90J7.3;C10orf101	ENST00000434440.1;ENST00000461034.1;ENST00000429250.2;ENST00000546103.1;ENST00000432742.1;ENST00000459633.1	-1.66404	-1.63476	-6.70615	1.81939e-05	0.00910041	3.23463	-0.20081
cg20072118	chr12	52653637	-	0.018282	KRT121P;AC021066.1	ENST00000529785.1;ENST00000544024.1	-1.15658	-1.67333	-6.70608	1.81956e-05	0.00910041	3.23455	-0.142045
cg05596549	chr14	94640572	+	0.3837	PPP4R4;PPP4R4;PPP4R4;PPP4R4	ENST00000553661.1;ENST00000555690.1;ENST00000328839.3;ENST00000556884.1	0.8605	-1.58064	6.7058	1.82032e-05	0.00910041	3.23416	0.11401
cg05079543	chr19	42388414	-	NA	ARHGEF1;ARHGEF1;ARHGEF1	ENST00000347545.3;ENST00000337665.3;ENST00000378152.3	0.960694	-1.62319	6.70579	1.82035e-05	0.00910041	3.23415	0.122823
cg04579254	chr2	231090745	+	NA	SP110;SP140;SP140;SP140;AC009950.1	ENST00000540870.1;ENST00000350136.5;ENST00000543928.1;ENST00000473711.1;ENST00000456542.1	1.19069	1.73583	6.70572	1.82054e-05	0.00910041	3.23405	0.142577
cg13914701	chr6	167506553	+	NA			-1.25912	-1.82856	-6.70519	1.82198e-05	0.00910041	3.23332	-0.146466
cg20018561	chr13	52586135	+	NA	ALG11;ALG11;ATP7B;ATP7B	ENST00000523764.1;ENST00000521508.1;ENST00000448424.2;ENST00000242839.4	0.699195	-2.30305	6.70484	1.82293e-05	0.00910041	3.23283	0.0684513
cg04390191	chr2	231090628	-	NA	SP110;SP140;SP140;SP140;AC009950.1	ENST00000540870.1;ENST00000350136.5;ENST00000543928.1;ENST00000473711.1;ENST00000456542.1	1.24049	1.65179	6.70455	1.8237e-05	0.00910041	3.23244	0.153365
cg19439123	chr17	17687621	-	NA	RAI1;RAI1	ENST00000353383.1;ENST00000395774.1	-0.74054	-0.000712764	-6.70452	1.82378e-05	0.00910041	3.2324	-0.12737
cg04117404	chr5	140819300	-	NA			0.874795	2.28472	6.70394	1.82535e-05	0.00910041	3.2316	0.0868964
cg03290281	chr6	2632607	+	NA	C6orf195	ENST00000296847.3	0.864493	2.36983	6.70281	1.82839e-05	0.00910041	3.23006	0.0806472
cg19482025	chr11	128562245	+	NA	FLI1;RP11-744N12.2;FLI1;FLI1	ENST00000344954.6;ENST00000526269.1;ENST00000527767.2;ENST00000525560.1	-1.28409	-0.802749	-6.70202	1.83053e-05	0.00910041	3.22897	-0.198284
cg10540110	chr1	202775609	-	NA	KDM5B;KDM5B;KDM5B;KDM5B	ENST00000467487.2;ENST00000470573.1;ENST00000235790.4;ENST00000538292.1	-1.29463	-2.02466	-6.70194	1.83075e-05	0.00910041	3.22886	-0.14053
cg10426163	chr7	968577	+	NA	ADAP1;ADAP1;ADAP1	ENST00000453823.1;ENST00000463358.1;ENST00000477906.1	-1.4351	-1.16654	-6.70021	1.83544e-05	0.00910041	3.22649	-0.204197
cg11828741	chr11	10715767	+	0.02954	MRVI1;MRVI1;MRVI1;MRVI1;MRVI1;MRVI1;MRVI1;MRVI1;MRVI1;MRVI1;MRVI1	ENST00000529547.1;ENST00000526414.1;ENST00000558540.1;ENST00000527509.2;ENST00000529068.1;ENST00000529448.1;ENST00000541483.1;ENST00000423302.2;ENST00000531786.1;ENST00000532037.1;ENST00000547195.1	0.816001	2.38153	6.69958	1.83717e-05	0.00910041	3.22562	0.0760246
cg25937003	chr3	72309147	+	NA			0.799312	1.70188	6.69949	1.8374e-05	0.00910041	3.2255	0.0977513
cg06874109	chr1	65772571	+	NA	RP5-1044H5.1;DNAJC6;DNAJC6;DNAJC6;DNAJC6	ENST00000435739.1;ENST00000463018.1;ENST00000494710.1;ENST00000263441.7;ENST00000483402.1	0.680326	2.22376	6.69845	1.84025e-05	0.00910041	3.22406	0.0692258
cg00927226	chr7	115608801	-	NA	TFEC;TFEC	ENST00000457268.1;ENST00000497829.1	0.707822	2.50777	6.69842	1.84033e-05	0.00910041	3.22403	0.0613091
cg14421700	chr17	77755965	+	NA	CBX2	ENST00000269399.5	-1.31924	-1.37805	-6.69819	1.84094e-05	0.00910041	3.22372	-0.175836
cg21512051	chr14	68108821	+	NA	ARG2;ARG2	ENST00000557120.1;ENST00000556491.1	0.673672	2.55479	6.69799	1.84149e-05	0.00910041	3.22344	0.0580134
cg21335376	chr7	132649930	-	NA	CHCHD3;CHCHD3;CHCHD3	ENST00000476546.1;ENST00000496427.1;ENST00000466644.1	-1.10489	-1.73499	-6.6977	1.84228e-05	0.00910041	3.22304	-0.135236
cg04656451	chr20	5626258	-	NA			-1.15534	-2.34283	-6.6976	1.84256e-05	0.00910041	3.2229	-0.107452
cg15353542	chr12	109252848	-	0.0101	SSH1;SSH1;DAO;DAO	ENST00000360239.3;ENST00000326495.5;ENST00000548052.1;ENST00000551281.1	-0.97928	-1.87919	-6.6969	1.84446e-05	0.00910041	3.22195	-0.112275
cg25000618	chr18	34366876	+	NA			-0.547626	2.34228	-6.69681	1.84472e-05	0.00910041	3.22181	-0.0502356
cg11423717	chr4	111120075	+	NA	ELOVL6;ELOVL6;ELOVL6;ELOVL6;ELOVL6;ELOVL6;ELOVL6;ELOVL6	ENST00000506625.1;ENST00000514184.1;ENST00000503885.1;ENST00000513003.1;ENST00000506461.1;ENST00000506625.1;ENST00000394607.3;ENST00000302274.3	-0.630202	-2.94119	-6.69599	1.84696e-05	0.00910041	3.22069	-0.0451137
cg09039206	chr10	60028728	+	NA	CISD1;IPMK;CISD1	ENST00000464703.1;ENST00000373935.3;ENST00000333926.5	0.792523	-1.32253	6.69582	1.84742e-05	0.00910041	3.22046	0.113364
cg06729209	chr16	28999522	-	NA	RP11-264B17.3;RP11-264B17.3;LAT;RP11-264B17.3;RP11-264B17.3;RP11-264B17.3	ENST00000569969.1;ENST00000568899.1;ENST00000562701.1;ENST00000564447.1;ENST00000564447.1;ENST00000566415.1	1.53299	2.09985	6.69514	1.84928e-05	0.00910041	3.21953	0.165415
cg26814703	chr13	31019673	-	NA			-1.60549	-1.65399	-6.69503	1.84958e-05	0.00910041	3.21938	-0.195778
cg04529938	chr17	73084494	+	NA	SLC16A5;SLC16A5	ENST00000450736.2;ENST00000329783.3	-1.48096	-1.6137	-6.69458	1.85083e-05	0.00910041	3.21875	-0.182931
cg20073327	chr19	34842652	+	NA			1.02237	1.82067	6.69446	1.85115e-05	0.00910041	3.21859	0.120929
cg06441265	chr12	32418192	-	NA			-1.26484	-1.91728	-6.69434	1.85148e-05	0.00910041	3.21843	-0.140501
cg16188324	chr21	43885998	+	0.011436			-1.22069	-1.33226	-6.69412	1.85208e-05	0.00910041	3.21812	-0.171445
cg04193083	chr17	41323562	+	NA	BRCA1;NBR1;NBR1;NBR1;NBR1	ENST00000393691.2;ENST00000422280.1;ENST00000542611.1;ENST00000389311.4;ENST00000537493.1	0.851774	-2.48767	6.69285	1.85557e-05	0.00910041	3.21638	0.0769884
cg21994822	chr11	66741747	-	NA	C11orf86	ENST00000308963.4	-0.84496	0.36996	-6.69248	1.85659e-05	0.00910041	3.21587	-0.141611
cg10233311	chr3	101656962	+	NA			-1.06011	-1.65237	-6.69161	1.85898e-05	0.00910041	3.21468	-0.131087
cg02768785	chr19	45912979	-	NA	CD3EAP	ENST00000309424.3	-1.24241	-1.53033	-6.69085	1.86108e-05	0.00910041	3.21363	-0.158071
cg10852669	chr8	103140805	-	NA			-1.71052	-0.850946	-6.69039	1.86234e-05	0.00910041	3.213	-0.262302
cg09440788	chr8	37757401	-	NA	RAB11FIP1;RAB11FIP1;RAB11FIP1	ENST00000343853.6;ENST00000330843.4;ENST00000287263.4	-1.58966	-2.97329	-6.68854	1.86747e-05	0.00910041	3.21045	-0.105587
cg19574388	chr4	10075174	-	NA	RP11-448G15.3	ENST00000561486.1	0.823384	1.83695	6.68844	1.86774e-05	0.00910041	3.21032	0.0975398
cg08551214	chr7	90573393	-	NA	CDK14;CDK14	ENST00000487145.1;ENST00000431029.1	0.645963	2.47676	6.68675	1.87242e-05	0.00910041	3.20799	0.0587299
cg06620723	chr1	12404945	-	NA	VPS13D;VPS13D;VPS13D	ENST00000469054.1;ENST00000469054.1;ENST00000460333.1	-1.37862	-1.7843	-6.68648	1.87318e-05	0.00910041	3.20762	-0.161226
cg27176729	chr1	181056650	-	NA	IER5;IER5	ENST00000367577.4;ENST00000545568.1	-1.46604	-0.659889	-6.68641	1.87336e-05	0.00910041	3.20753	-0.231248
cg22005703	chr2	109274253	+	NA	LIMS1;LIMS1;LIMS1;LIMS1;LIMS1;LIMS1;LIMS1;LIMS1;LIMS1	ENST00000338045.3;ENST00000474038.1;ENST00000462817.1;ENST00000414829.1;ENST00000434274.1;ENST00000332345.6;ENST00000393310.1;ENST00000449684.2;ENST00000496653.1	-1.50539	-1.72933	-6.68519	1.87676e-05	0.00910041	3.20585	-0.176686
cg26336059	chr1	153958977	-	0.014181	RAB13;RAB13;RAB13;RAB13	ENST00000484297.1;ENST00000368575.3;ENST00000495720.1;ENST00000462680.1	-1.35757	-1.28279	-6.68512	1.87695e-05	0.00910041	3.20575	-0.18744
cg17779607	chr3	129036849	+	0.064929	H1FX-AS1;H1FX-AS1;H1FX-AS1;H1FX-AS1;H1FX-AS1	ENST00000511998.1;ENST00000502789.2;ENST00000383461.2;ENST00000537780.1;ENST00000433902.2	-1.12966	-0.957459	-6.68483	1.87775e-05	0.00910041	3.20536	-0.173417
cg05988266	chr3	67433172	+	0.066406			-0.488815	2.99329	-6.68467	1.8782e-05	0.00910041	3.20514	-0.0341671
cg12734267	chr7	73507241	-	0.013889	LIMK1;LIMK1;LIMK1;LIMK1	ENST00000538333.1;ENST00000486361.1;ENST00000491052.1;ENST00000423685.1	-0.886182	-1.30071	-6.68465	1.87827e-05	0.00910041	3.2051	-0.125358
cg09137597	chr3	53201237	-	NA	PRKCD;PRKCD;PRKCD;PRKCD;PRKCD;PRKCD	ENST00000464818.1;ENST00000478843.1;ENST00000394729.2;ENST00000330452.3;ENST00000477794.2;ENST00000487897.1	-1.57539	-1.20251	-6.68434	1.87913e-05	0.00910041	3.20468	-0.224778
cg14752986	chr16	88717571	-	NA	CYBA;CYBA;CYBA;CYBA;CYBA;CYBA;CYBA;CYBA;CYBA	ENST00000566229.1;ENST00000563526.1;ENST00000568278.1;ENST00000569359.1;ENST00000562209.1;ENST00000566534.1;ENST00000567174.1;ENST00000561972.1;ENST00000261623.3	0.741704	-1.99988	6.68421	1.87949e-05	0.00910041	3.2045	0.0824935
cg20127859	chr8	144656271	+	NA	C8orf73;C8orf73;RP11-661A12.9	ENST00000529971.1;ENST00000398882.3;ENST00000531730.1	-1.61289	-1.58264	-6.68364	1.88108e-05	0.00910041	3.20371	-0.200174
cg06744279	chr8	125259690	+	NA	RP11-37N22.1	ENST00000523703.1	-1.1325	-1.95079	-6.68349	1.88151e-05	0.00910041	3.2035	-0.127976
cg25261377	chr6	30313517	-	NA	RPP21;RPP21;RPP21;RPP21;RPP21	ENST00000466327.1;ENST00000498414.1;ENST00000489124.1;ENST00000491477.1;ENST00000473266.1	-0.928874	-1.887	-6.68215	1.88523e-05	0.00910041	3.20167	-0.104645
cg12716832	chr22	45073165	-	0.045004	PRR5;PRR5;PRR5;PRR5;PRR5;PRR5;PRR5	ENST00000403581.1;ENST00000432186.1;ENST00000492475.1;ENST00000006251.7;ENST00000404016.1;ENST00000459857.1;ENST00000492289.1	-1.71947	-0.791515	-6.68198	1.8857e-05	0.00910041	3.20144	-0.264327
cg05315321	chr14	68844276	-	NA	RAD51B;RAD51B;RAD51B;RAD51B;RAD51B;RAD51B;RAD51B;RAD51B;RAD51B;RAD51B	ENST00000479335.1;ENST00000553595.1;ENST00000497460.1;ENST00000492236.1;ENST00000554244.1;ENST00000478014.1;ENST00000460526.1;ENST00000469165.2;ENST00000468382.1;ENST00000557045.1	-0.949033	-2.21285	-6.68196	1.88578e-05	0.00910041	3.2014	-0.0947594
cg04351714	chr21	33651754	-	NA	MIS18A-AS1;MIS18A	ENST00000453549.1;ENST00000290130.3	0.846635	-1.72985	6.68077	1.88909e-05	0.00910041	3.19978	0.103671
cg13066229	chr3	46971748	+	NA	CCDC12;CCDC12	ENST00000488069.1;ENST00000494655.1	-1.45597	-2.02784	-6.6807	1.88931e-05	0.00910041	3.19967	-0.156442
cg10211874	chr17	38498816	-	NA	RARA;RARA;RARA	ENST00000394081.3;ENST00000394081.3;ENST00000319149.8	-2.18499	-0.0593789	-6.68045	1.89001e-05	0.00910041	3.19932	-0.35284
cg01811076	chr15	42233040	+	0.062839			0.753361	2.90812	6.68015	1.89084e-05	0.00910041	3.19892	0.0546267
cg12768945	chr14	52397230	-	NA	GNG2;GNG2;GNG2;GNG2;GNG2;GNG2;GNG2;GNG2;GNG2	ENST00000553560.1;ENST00000335281.4;ENST00000555472.1;ENST00000556766.1;ENST00000554736.1;ENST00000556752.1;ENST00000556471.1;ENST00000553299.1;ENST00000554840.1	0.873763	2.33645	6.679	1.89406e-05	0.00910041	3.19734	0.0846349
cg18013408	chr7	100487659	-	NA	UFSP1;ACHE;ACHE;ACHE;ACHE	ENST00000388761.2;ENST00000419336.2;ENST00000302913.4;ENST00000447483.1;ENST00000412389.1	0.77969	-1.22901	6.67756	1.89812e-05	0.00910041	3.19535	0.112429
cg23398508	chr17	70536199	+	NA	AC007639.1;AC007639.1	ENST00000453722.1;ENST00000457958.1	-1.09693	-1.56959	-6.67727	1.89893e-05	0.00910041	3.19496	-0.140399
cg09593767	chr12	124457669	-	NA	ZNF664;CCDC92;CCDC92;CCDC92;CCDC92;ZNF664;ZNF664;ZNF664;CCDC92;CCDC92;ZNF664;RP11-522N14.1;ZNF664;ZNF664;ZNF664;ZNF664;ZNF664;ZNF664	ENST00000546098.1;ENST00000539761.1;ENST00000539551.1;ENST00000535556.1;ENST00000545891.1;ENST00000392404.3;ENST00000541448.1;ENST00000540009.1;ENST00000238156.3;ENST00000545037.1;ENST00000542493.1;ENST00000545615.1;ENST00000543017.1;ENST00000539257.1;ENST00000535937.1;ENST00000539644.1;ENST00000537532.1;ENST00000539644.1	0.778266	-1.01577	6.67699	1.89972e-05	0.00910041	3.19457	0.119105
cg15874174	chr10	114940835	+	NA			0.683881	2.73635	6.67664	1.90071e-05	0.00910041	3.19409	0.052612
cg02216380	chr3	137833675	-	NA	DZIP1L;DZIP1L;DZIP1L;DZIP1L	ENST00000327532.2;ENST00000467030.1;ENST00000492010.1;ENST00000469243.1	-0.707392	-2.33963	-6.6757	1.90336e-05	0.00910041	3.1928	-0.0659677
cg20093813	chr2	62705455	+	NA			-1.63038	-2.1089	-6.67552	1.90387e-05	0.00910041	3.19255	-0.169506
cg10045925	chr2	64419471	+	NA	AC074289.1;LINC00309	ENST00000438115.1;ENST00000431020.1	-1.77926	-1.08731	-6.67505	1.9052e-05	0.00910041	3.1919	-0.252978
cg14982387	chr20	52460944	+	0.010851			-1.27207	-0.2777	-6.67422	1.90754e-05	0.00910041	3.19076	-0.214203
cg13423753	chr14	79140166	-	NA	NRXN3;NRXN3	ENST00000553631.1;ENST00000556496.1	-0.842311	1.09654	-6.67409	1.90791e-05	0.00910041	3.19058	-0.125718
cg07118376	chr8	62624872	+	NA			-1.33291	-1.52455	-6.67333	1.91007e-05	0.00910041	3.18953	-0.170756
cg18973180	chr14	50522781	+	NA			-1.09508	-1.18337	-6.67312	1.91065e-05	0.00910041	3.18925	-0.157537
cg06199909	chr13	99992219	-	NA	UBAC2;UBAC2;UBAC2;UBAC2;UBAC2	ENST00000468067.1;ENST00000494576.1;ENST00000473194.1;ENST00000460562.1;ENST00000480738.1	0.831948	1.52636	6.673	1.911e-05	0.00910041	3.18908	0.110184
cg07207682	chr16	14014103	-	0.014094	ERCC4;ERCC4;ERCC4	ENST00000439007.1;ENST00000576348.1;ENST00000576348.1	0.816206	-2.62281	6.6718	1.91441e-05	0.00910041	3.18742	0.0690323
cg03789891	chr17	17628550	-	NA	RAI1	ENST00000353383.1	-0.975587	-1.59875	-6.67166	1.91482e-05	0.00910041	3.18722	-0.123923
cg00336376	chr20	57798096	+	NA			-1.50246	-2.29851	-6.6712	1.91613e-05	0.00910041	3.18659	-0.140154
cg12001977	chr9	113665615	+	0.031379	U6	ENST00000384196.1	0.94109	2.03347	6.67112	1.91636e-05	0.00910041	3.18648	0.10732
cg07700511	chr16	80603469	-	NA	RP11-18F14.1;RP11-18F14.1;RP11-18F14.1;RP11-18F14.1;RP11-18F14.1;RP11-18F14.1	ENST00000567317.1;ENST00000561719.1;ENST00000567317.1;ENST00000562002.1;ENST00000561634.1;ENST00000565215.1	0.709284	1.76335	6.67097	1.91676e-05	0.00910041	3.18628	0.0856395
cg21859019	chr1	24882153	+	NA	C1orf130	ENST00000374392.2	-0.797199	-1.26165	-6.67078	1.91732e-05	0.00910041	3.18601	-0.113005
cg26685404	chr16	23957272	-	NA	PRKCB	ENST00000498739.1	-1.06045	-0.237218	-6.66959	1.92071e-05	0.00910041	3.18437	-0.178996
cg01881322	chr6	53660854	-	NA			-0.515772	-1.98989	-6.66931	1.92149e-05	0.00910041	3.184	-0.056886
cg16985778	chr1	32708234	-	NA	MTMR9LP	ENST00000441044.1	-1.15368	-1.91437	-6.66857	1.92363e-05	0.00910041	3.18297	-0.128892
cg18771737	chr3	43448041	-	0.013266	SNRK	ENST00000468628.2	-0.847811	-0.712676	-6.66848	1.92387e-05	0.00910041	3.18285	-0.138303
cg18995493	chr2	46495571	+	NA			-1.05702	-2.27442	-6.66789	1.92555e-05	0.00910041	3.18204	-0.102556
cg04972065	chr12	53591766	+	NA	ITGB7;ITGB7;ITGB7	ENST00000549462.1;ENST00000551887.1;ENST00000549196.1	-0.837573	-1.09131	-6.66757	1.92647e-05	0.00910041	3.1816	-0.123499
cg08032476	chr17	27045176	-	NA	RAB34;RAB34;RAB34;RAB34;RAB34;RPL23A;RAB34;RAB34;RAB34;RAB34;RAB34;RAB34;RAB34;RAB34;RAB34;RAB34;RAB34;RAB34;RAB34	ENST00000482688.1;ENST00000415040.2;ENST00000353676.5;ENST00000301043.6;ENST00000412625.1;ENST00000422514.2;ENST00000483554.1;ENST00000395243.3;ENST00000395242.2;ENST00000395245.3;ENST00000450529.1;ENST00000482688.1;ENST00000415040.2;ENST00000436730.1;ENST00000353676.5;ENST00000447716.1;ENST00000430132.1;ENST00000301043.6;ENST00000419712.1	-1.33729	-1.25531	-6.66706	1.92794e-05	0.00910041	3.18089	-0.186902
cg20884605	chr12	112205368	+	NA	ALDH2	ENST00000551906.1	-1.26161	-1.53376	-6.66691	1.92836e-05	0.00910041	3.18069	-0.162677
cg08417692	chr4	683046	+	NA	MFSD7;MFSD7;MFSD7;MFSD7;MFSD7;MFSD7;MFSD7;MFSD7;MFSD7	ENST00000347950.5;ENST00000322224.4;ENST00000347950.5;ENST00000322224.4;ENST00000404286.2;ENST00000507165.1;ENST00000512249.1;ENST00000515118.1;ENST00000513740.1	-1.67844	-0.772407	-6.66545	1.93254e-05	0.00910041	3.17868	-0.254088
cg07265444	chr7	76956562	+	0.093297	PION;PION;PION;PION;PION;PION;CCDC146	ENST00000441833.2;ENST00000491796.1;ENST00000449779.1;ENST00000440473.1;ENST00000426477.1;ENST00000491796.1;ENST00000488998.1	-1.33229	-2.00624	-6.66468	1.93475e-05	0.00910041	3.17762	-0.143742
cg12249572	chr18	42576430	+	NA			-0.713911	-2.17957	-6.66397	1.93681e-05	0.00910041	3.17663	-0.0721071
cg04993276	chr1	65730339	+	NA	DNAJC6;DNAJC6;DNAJC6;DNAJC6;DNAJC6	ENST00000263441.7;ENST00000395325.3;ENST00000483402.1;ENST00000463018.1;ENST00000494710.1	-0.701304	-2.44425	-6.66391	1.93698e-05	0.00910041	3.17655	-0.063841
cg20724589	chr1	42231065	+	0.306909	HIVEP3;HIVEP3	ENST00000372583.1;ENST00000372584.1	-0.885017	-2.12964	-6.66361	1.93784e-05	0.00910041	3.17614	-0.0923003
cg11779949	chr6	15313852	-	0.028878	U6;JARID2;JARID2	ENST00000364497.1;ENST00000538175.1;ENST00000397311.3	-1.48603	-0.686743	-6.66321	1.93898e-05	0.00910041	3.17559	-0.235412
cg13700589	chr9	15511220	+	NA	PSIP1;PSIP1;PSIP1;PSIP1;PSIP1;PSIP1;PSIP1	ENST00000397519.2;ENST00000463712.1;ENST00000484265.1;ENST00000380715.1;ENST00000380716.4;ENST00000380738.4;ENST00000380733.4	0.835554	-1.94356	6.66194	1.94265e-05	0.00910041	3.17384	0.0958526
cg18899117	chr2	206411031	+	NA	PARD3B	ENST00000488622.1	-1.66652	-1.08823	-6.66121	1.94475e-05	0.00910041	3.17283	-0.243613
cg01052502	chr16	1662159	-	NA	IFT140;CRAMP1L;IFT140;IFT140;IFT140;CRAMP1L	ENST00000569646.1;ENST00000397412.2;ENST00000397417.2;ENST00000566052.1;ENST00000426508.2;ENST00000562654.1	0.714789	-2.7771	6.66121	1.94476e-05	0.00910041	3.17283	0.0548208
cg23095383	chr1	198649189	-	0.031565	PTPRC;PTPRC;PTPRC	ENST00000462363.2;ENST00000529828.1;ENST00000391970.3	1.45704	2.32278	6.65918	1.95063e-05	0.00910041	3.17003	0.13232
cg20165917	chr1	221328522	+	NA			0.594492	2.1105	6.65804	1.95394e-05	0.00910041	3.16846	0.0624012
cg24398488	chr17	39141595	-	NA	KRT40;KRT40;KRT40	ENST00000398486.1;ENST00000461923.1;ENST00000377755.4	0.650943	1.67569	6.65756	1.95533e-05	0.00910041	3.1678	0.0817473
cg13525458	chr20	44486289	+	NA	ACOT8;ACOT8;ACOT8;ACOT8;ACOT8;ACOT8;ACOT8;ACOT8;ACOT8;ACOT8;ZSWIM3;ZSWIM3;ZSWIM3	ENST00000457981.1;ENST00000426915.1;ENST00000483141.1;ENST00000493118.1;ENST00000461272.1;ENST00000372531.4;ENST00000484783.1;ENST00000488679.1;ENST00000481938.1;ENST00000217455.4;ENST00000255152.2;ENST00000454862.2;ENST00000454862.2	0.525003	-2.7964	6.65722	1.95634e-05	0.00910041	3.16732	0.0402712
cg04478133	chr15	75365722	-	0.026508	PPCDC	ENST00000563298.1	-1.50696	-1.73524	-6.65589	1.96019e-05	0.00910041	3.16549	-0.179768
cg21577814	chr5	73981814	-	NA	HEXB;HEXB;HEXB	ENST00000515528.1;ENST00000511181.1;ENST00000513079.1	-0.940482	-1.00263	-6.65565	1.96089e-05	0.00910041	3.16516	-0.142658
cg11999384	chr17	42422811	-	NA	GRN;GRN;GRN	ENST00000053867.2;ENST00000357351.4;ENST00000393566.2	0.645431	-2.86268	6.65562	1.96099e-05	0.00910041	3.16512	0.047663
cg04695882	chr16	20756332	+	NA	AC004381.7;ACSM3;ACSM3;ACSM3	ENST00000565498.1;ENST00000568235.1;ENST00000501740.2;ENST00000561584.1	-1.44658	-1.36765	-6.65547	1.96144e-05	0.00910041	3.1649	-0.195489
cg11108023	chr11	86004529	-	0.213801			0.894926	1.81937	6.65537	1.96171e-05	0.00910041	3.16477	0.105093
cg18884741	chr7	66204797	+	NA	KCTD7;RABGEF1	ENST00000380828.2;ENST00000442563.1	-1.15518	-0.241951	-6.65498	1.96287e-05	0.00910041	3.16423	-0.194832
cg09323806	chr7	141617279	+	NA	OR9A4;MGAM;MGAM	ENST00000548136.1;ENST00000497554.1;ENST00000465654.1	0.646204	2.29203	6.65478	1.96344e-05	0.00910041	3.16396	0.0631332
cg15715743	chr12	56432329	+	NA	RP11-603J24.4	ENST00000551846.1	0.839295	1.93266	6.65442	1.96449e-05	0.00910041	3.16346	0.0941201
cg15533023	chr19	11455260	+	NA			-0.964161	-2.27046	-6.65426	1.96496e-05	0.00910041	3.16324	-0.094746
cg16435644	chr6	128229624	+	NA	THEMIS;THEMIS;RP11-73O6.4	ENST00000368250.1;ENST00000537166.1;ENST00000563385.1	0.838354	2.13491	6.65421	1.96511e-05	0.00910041	3.16317	0.0855994
cg12708994	chr6	116691460	-	NA	DSE;DSE;DSE	ENST00000359564.2;ENST00000331677.2;ENST00000430252.1	-1.41518	-1.32468	-6.65407	1.96552e-05	0.00910041	3.16298	-0.191542
cg03835987	chr4	111120249	+	0.020813	ELOVL6;ELOVL6;ELOVL6;ELOVL6;ELOVL6;ELOVL6;ELOVL6	ENST00000514184.1;ENST00000503885.1;ENST00000513003.1;ENST00000506461.1;ENST00000394607.3;ENST00000302274.3;ENST00000506625.1	-1.74505	-1.78178	-6.65374	1.96647e-05	0.00910041	3.16253	-0.202077
cg19023851	chr2	45460634	-	NA	AC009236.1;AC009236.1	ENST00000378479.1;ENST00000430650.1	-0.968842	0.382949	-6.65182	1.97209e-05	0.00910041	3.15988	-0.162189
cg03259386	chr13	46951825	-	NA	KIAA0226L;KIAA0226L;KIAA0226L;KIAA0226L;KIAA0226L;KIAA0226L;KIAA0226L;KIAA0226L	ENST00000439642.1;ENST00000480935.1;ENST00000417405.1;ENST00000534925.1;ENST00000441284.1;ENST00000378787.3;ENST00000378797.2;ENST00000389908.3	-1.00819	-1.74292	-6.65114	1.9741e-05	0.00910041	3.15893	-0.120327
cg16249416	chr5	148783952	-	NA	IL17B	ENST00000505432.1	0.906822	1.71946	6.65053	1.97587e-05	0.00910041	3.1581	0.108512
cg09565111	chr13	26545823	-	0.243836	ATP8A2	ENST00000281620.6	0.890563	2.12049	6.65013	1.97706e-05	0.00910041	3.15754	0.0944476
cg22246147	chr5	169931425	+	NA	KCNIP1;KCNIP1;KCNIP1;KCNIP1;KCNIP1;KCNIP1;KCNIP1	ENST00000328939.4;ENST00000328939.4;ENST00000390656.4;ENST00000390656.4;ENST00000520740.1;ENST00000411494.1;ENST00000520740.1	-1.2175	-1.73324	-6.64995	1.97759e-05	0.00910041	3.15729	-0.146348
cg04958252	chr8	87517638	+	0.338651	FAM82B;CPNE3	ENST00000518772.1;ENST00000198765.4	-0.621472	2.19599	-6.64964	1.9785e-05	0.00910041	3.15686	-0.0634249
cg06114465	chr11	47422380	+	NA	RP11-750H9.5;RP11-750H9.5	ENST00000532943.1;ENST00000532340.1	-1.45842	-1.51204	-6.64953	1.97884e-05	0.00910041	3.1567	-0.187807
cg11258327	chr2	157327839	-	NA	GPD2;GPD2;GPD2;GPD2;GPD2;GPD2	ENST00000415049.1;ENST00000310454.5;ENST00000409125.4;ENST00000438166.2;ENST00000495851.1;ENST00000540309.1	-1.8006	-1.68267	-6.64917	1.97989e-05	0.00910041	3.15621	-0.218215
cg04342152	chr3	162488714	-	NA			0.703016	1.40137	6.64817	1.98284e-05	0.00910041	3.15483	0.0969261
cg24863056	chr20	21106487	+	NA	PLK1S1;PLK1S1;PLK1S1;PLK1S1	ENST00000246027.8;ENST00000537654.1;ENST00000427692.2;ENST00000445992.1	0.604359	-2.13062	6.64815	1.98288e-05	0.00910041	3.15481	0.0617855
cg18617786	chr5	132009947	-	NA	IL4	ENST00000495905.1	0.581197	1.25438	6.64806	1.98317e-05	0.00910041	3.15468	0.0848378
cg10848639	chr20	49072658	+	0.031684			-1.36526	-1.84948	-6.648	1.98333e-05	0.00910041	3.1546	-0.153778
cg00924482	chr10	101291128	+	NA	RP11-129J12.2	ENST00000548010.1	-0.869627	-2.16792	-6.64718	1.98575e-05	0.00910041	3.15347	-0.0866255
cg24387863	chr2	174829142	+	NA	SP3;SP3;SP3;SP3;SP3;SP3	ENST00000462904.1;ENST00000490182.1;ENST00000483084.1;ENST00000418194.2;ENST00000310015.6;ENST00000416195.1	1.00363	-1.94415	6.64674	1.98705e-05	0.00910041	3.15286	0.113612
cg12014854	chr10	34989037	+	0.311293			0.731934	1.1986	6.64643	1.98796e-05	0.00910041	3.15244	0.106367
cg16911892	chr2	40420145	-	0.34375	AC007254.3;SLC8A1;AC007254.3	ENST00000444629.1;ENST00000542640.1;ENST00000435515.1	-0.728879	0.561198	-6.64615	1.98879e-05	0.00910041	3.15205	-0.119333
cg19237546	chr11	60719942	+	NA	SLC15A3;SLC15A3;SLC15A3	ENST00000541505.1;ENST00000227880.3;ENST00000538739.1	-1.29596	-1.77437	-6.64509	1.99193e-05	0.00910041	3.15059	-0.149392
cg03757430	chr11	93269784	+	NA	C11orf75;C11orf75;C11orf75	ENST00000527149.1;ENST00000526869.1;ENST00000298966.2	-1.02067	-0.578633	-6.64499	1.99224e-05	0.00910041	3.15044	-0.169053
cg02202246	chr10	134225218	-	0.052102	PWWP2B	ENST00000305233.5	-1.22943	-1.08198	-6.64483	1.99271e-05	0.00910041	3.15022	-0.180948
cg09624381	chr20	33813681	-	NA	MMP24;MMP24;EDEM2;MT1P3;MT1P3;MT1P3;MT1P3;MT1P3	ENST00000246186.6;ENST00000540655.1;ENST00000540582.1;ENST00000566203.1;ENST00000433764.1;ENST00000438751.1;ENST00000454184.1;ENST00000456350.1	-1.00156	-2.24832	-6.64483	1.99272e-05	0.00910041	3.15022	-0.0951793
cg16144533	chr1	87677564	-	NA			0.917924	2.34205	6.64462	1.99333e-05	0.00910041	3.14993	0.0855132
cg14906384	chr3	52236598	-	NA	ALAS1;ALAS1	ENST00000441729.2;ENST00000441729.2	-0.98663	-0.589769	-6.64459	1.99342e-05	0.00910041	3.14989	-0.162864
cg19001909	chr17	26205940	-	NA	C17orf108;C17orf108	ENST00000379103.2;ENST00000460380.1	1.4237	2.45926	6.64393	1.99539e-05	0.00910041	3.14897	0.128345
cg20351875	chr12	65015547	+	NA	MIR548C;RASSF3	ENST00000384815.1;ENST00000541539.1	-1.44932	-0.847102	-6.64378	1.99582e-05	0.00910041	3.14877	-0.226094
cg14527423	chr1	1788843	-	NA	GNB1;GNB1;GNB1;GNB1;GNB1;GNB1	ENST00000455156.2;ENST00000472614.1;ENST00000434686.1;ENST00000439272.1;ENST00000378609.3;ENST00000378606.3	-0.741088	-0.414531	-6.64359	1.9964e-05	0.00910041	3.1485	-0.12465
cg03129842	chr12	49072098	+	NA	KANSL2;KANSL2;KANSL2	ENST00000547582.1;ENST00000547536.1;ENST00000357861.3	0.758454	1.53207	6.64315	1.9977e-05	0.00910041	3.1479	0.100805
cg09396217	chr8	108510286	+	NA	ANGPT1;ANGPT1	ENST00000517746.1;ENST00000297450.3	-0.750721	-1.63102	-6.64302	1.99809e-05	0.00910041	3.14772	-0.0938357
cg10740958	chr9	117353634	+	NA	ATP6V1G1	ENST00000473413.1	-1.19526	-1.82062	-6.64295	1.9983e-05	0.00910041	3.14762	-0.138786
cg25226152	chr10	89554130	-	NA	ATAD1;ATAD1	ENST00000495903.1;ENST00000478142.1	0.995131	2.1442	6.64282	1.99867e-05	0.00910041	3.14745	0.103286
cg11132821	chr1	204345794	-	NA	RP11-739N20.2;PLEKHA6	ENST00000443515.1;ENST00000564627.1	-0.901343	-2.21757	-6.64276	1.99886e-05	0.00910041	3.14736	-0.0899143
cg22168402	chr3	5055089	-	NA			-0.870093	-0.795073	-6.6427	1.99904e-05	0.00910041	3.14728	-0.139634
cg12390454	chr11	102598707	-	NA	MMP8	ENST00000528662.1	-1.47909	-0.689843	-6.64248	1.99968e-05	0.00910041	3.14698	-0.238931
cg03717057	chr7	26404734	-	NA			-0.913331	-1.03103	-6.64203	2.00103e-05	0.00910041	3.14635	-0.135936
cg06164961	chr11	118175675	-	NA	CD3E;CD3E;CD3E;CD3E	ENST00000528600.1;ENST00000529713.1;ENST00000528435.1;ENST00000526146.1	1.42549	2.14522	6.64167	2.00211e-05	0.00910041	3.14585	0.152504
cg26993334	chr2	69281647	+	NA	ANTXR1	ENST00000463335.1	0.930052	1.9393	6.64112	2.00374e-05	0.00910041	3.14509	0.103109
cg16069845	chr8	102064121	-	NA	RP11-302J23.1	ENST00000514926.1	-1.36473	-1.39108	-6.64094	2.00428e-05	0.00910041	3.14485	-0.184996
cg05262295	chr19	2860191	-	0.182527	ZNF555	ENST00000334241.3	0.865882	2.11381	6.64053	2.00552e-05	0.00910041	3.14427	0.0915739
cg01403010	chr22	38609534	+	NA	MAFF;MAFF;MAFF;MAFF;MAFF;MAFF;MAFF	ENST00000407965.1;ENST00000338483.2;ENST00000538320.1;ENST00000538999.1;ENST00000441709.1;ENST00000417948.1;ENST00000426621.2	-1.06687	-0.975926	-6.64043	2.0058e-05	0.00910041	3.14414	-0.163068
cg03699844	chr1	16284631	+	NA	ZBTB17;ZBTB17;ZBTB17;ZBTB17;ZBTB17;ZBTB17	ENST00000375729.2;ENST00000479282.1;ENST00000537142.1;ENST00000448462.2;ENST00000375743.4;ENST00000375733.2	-1.87202	-1.29935	-6.64018	2.00656e-05	0.00910041	3.14379	-0.261414
cg26683906	chr9	114867541	+	NA	SUSD1;SUSD1	ENST00000528773.1;ENST00000529933.1	-1.65662	-0.985554	-6.63915	2.00964e-05	0.00910041	3.14237	-0.248072
cg01972875	chr16	67563389	+	NA	FAM65A;FAM65A;CTD-2012K14.1;CTD-2012K14.1;FAM65A;FAM65A;FAM65A;FAM65A;FAM65A;FAM65A;FAM65A;FAM65A	ENST00000422602.2;ENST00000566920.1;ENST00000561577.1;ENST00000568833.1;ENST00000567050.1;ENST00000566907.1;ENST00000566907.1;ENST00000562116.1;ENST00000562755.1;ENST00000379312.3;ENST00000562597.1;ENST00000042381.4	-1.56738	-1.26588	-6.63908	2.00984e-05	0.00910041	3.14227	-0.212597
cg04321197	chr1	206945656	-	NA	IL10;IL10;IL10	ENST00000367099.3;ENST00000471071.1;ENST00000423557.1	-1.54083	-1.72419	-6.63891	2.01034e-05	0.00910041	3.14204	-0.190234
cg17685731	chr1	167298151	+	NA	POU2F1;POU2F1;POU2F1;POU2F1;POU2F1;POU2F1;POU2F1;POU2F1;POU2F1;POU2F1	ENST00000367862.5;ENST00000560232.1;ENST00000557874.1;ENST00000559038.1;ENST00000557909.1;ENST00000442313.1;ENST00000492850.1;ENST00000367865.1;ENST00000271411.4;ENST00000420254.3	-1.42302	-0.838405	-6.63828	2.01223e-05	0.00910041	3.14117	-0.218554
cg17095147	chr4	10101400	+	0.376164	WDR1;WDR1;WDR1;WDR1	ENST00000264785.7;ENST00000515018.1;ENST00000505851.1;ENST00000514319.1	1.46065	1.88361	6.63768	2.01403e-05	0.00910041	3.14034	0.165004
cg02294838	chr2	231093669	-	0.0105	SP140;SP140;SP140;SP140;SP140;AC009950.1	ENST00000544128.1;ENST00000538494.1;ENST00000350136.5;ENST00000543928.1;ENST00000473711.1;ENST00000456542.1	0.845813	1.89928	6.63754	2.01445e-05	0.00910041	3.14015	0.0975945
cg23717752	chr17	21360435	+	16			0.628128	-0.972841	6.63751	2.01453e-05	0.00910041	3.14011	0.0966283
cg04481650	chr17	74479936	-	0.466146	RHBDF2;RHBDF2	ENST00000389762.2;ENST00000313080.3	-1.30796	-0.695019	-6.63742	2.0148e-05	0.00910041	3.13998	-0.209313
cg06760238	chr10	134400036	-	0.0133	INPP5A	ENST00000432898.3	-1.50925	-1.25934	-6.6374	2.01489e-05	0.00910041	3.13995	-0.213101
cg24574692	chr2	241926608	+	0.065904	AC104809.2	ENST00000425110.1	-1.52527	-0.340862	-6.63714	2.01565e-05	0.00910041	3.13959	-0.250318
cg27242902	chr9	125110810	-	NA			-1.31633	-1.93458	-6.63712	2.01571e-05	0.00910041	3.13957	-0.143997
cg01920963	chr1	8187378	-	NA			-1.6758	-1.54113	-6.63689	2.01639e-05	0.00910041	3.13925	-0.214986
cg10441199	chr11	12155992	-	0.333696	MICAL2;MICAL2;MICAL2;MICAL2;MICAL2;MICAL2;MICAL2	ENST00000537344.1;ENST00000532179.1;ENST00000526065.1;ENST00000256194.4;ENST00000530823.1;ENST00000532420.1;ENST00000531732.1	-1.25007	-1.56467	-6.63684	2.01656e-05	0.00910041	3.13917	-0.158842
cg15332094	chr22	46989553	-	NA	GRAMD4;GRAMD4	ENST00000447351.1;ENST00000431155.1	-1.3681	-1.88089	-6.63666	2.01709e-05	0.00910041	3.13893	-0.156269
cg14669114	chr19	30458796	-	0.011729	URI1;URI1;URI1	ENST00000570564.1;ENST00000574233.1;ENST00000392271.1	-1.4606	-0.965243	-6.63638	2.01792e-05	0.00910041	3.13855	-0.219436
cg08064156	chr1	229422166	-	0.010512	RAB4A;RAB4A;RAB4A	ENST00000489342.1;ENST00000481981.1;ENST00000473894.1	0.882595	2.16773	6.63631	2.01814e-05	0.00910041	3.13845	0.0913194
cg00766824	chr13	20599142	-	NA	ZMYM2	ENST00000468677.1	-0.921526	-1.19611	-6.6363	2.01817e-05	0.00910041	3.13844	-0.132051
cg07579234	chr12	6752985	-	NA	ACRBP	ENST00000542357.1	-1.81088	-1.41621	-6.63597	2.01918e-05	0.00910041	3.13797	-0.237624
cg05812262	chr1	208081706	+	NA	CD34;CD34	ENST00000537704.1;ENST00000367037.4	-0.962231	-1.03865	-6.63596	2.0192e-05	0.00910041	3.13796	-0.146037
cg20276769	chr16	68786937	+	NA			0.937519	2.68397	6.6357	2.01998e-05	0.00910041	3.1376	0.075055
cg09736846	chr8	101443681	+	0.029277	KB-173C10.1;KB-173C10.1	ENST00000523554.1;ENST00000522947.1	0.93289	1.68215	6.63524	2.02136e-05	0.00910041	3.13697	0.117967
cg23967554	chr10	104170222	+	NA	PSD;PSD	ENST00000488194.1;ENST00000461698.1	-0.613625	-1.42838	-6.63507	2.02189e-05	0.00910041	3.13673	-0.0835505
cg09943980	chr1	156118385	+	NA	SEMA4A;SEMA4A;SEMA4A	ENST00000414683.1;ENST00000355014.2;ENST00000435124.1	-1.23034	-1.73224	-6.63502	2.02201e-05	0.00910041	3.13667	-0.14661
cg20143859	chr18	56806343	+	0.010851	SEC11C;SEC11C	ENST00000299714.2;ENST00000509791.2	-0.879265	1.51542	-6.63387	2.02549e-05	0.00910041	3.13507	-0.115174
cg20180364	chr10	94448532	-	NA	HHEX;HHEX;HHEX	ENST00000282728.5;ENST00000282728.5;ENST00000551454.1	-1.67959	-1.4676	-6.63365	2.02617e-05	0.00910041	3.13476	-0.219975
cg07707586	chr15	55562699	-	NA	RAB27A;RAB27A;RAB27A;RAB27A;RAB27A;RAB27A;RAB27A;RAB27A;RAB27A;RAB27A;RAB27A	ENST00000396304.1;ENST00000396307.2;ENST00000568803.1;ENST00000564609.1;ENST00000567380.1;ENST00000565972.1;ENST00000569493.1;ENST00000336787.1;ENST00000563262.1;ENST00000567639.1;ENST00000565776.1	0.694028	1.99623	6.63351	2.02659e-05	0.00910041	3.13457	0.0763836
cg14438265	chr22	44845382	+	0.000457			-1.49312	-1.28888	-6.63319	2.02754e-05	0.00910041	3.13413	-0.204399
cg23528791	chr6	154799663	-	NA	CNKSR3;CNKSR3	ENST00000479339.1;ENST00000367209.1	-1.11321	-1.50805	-6.63316	2.02763e-05	0.00910041	3.13409	-0.144267
cg02064692	chr20	42101526	-	NA	U6	ENST00000364502.1	-1.55155	-0.943572	-6.63139	2.033e-05	0.00910041	3.13164	-0.234682
cg04239831	chr15	90392043	+	NA	C15orf38-AP3S2;AP3S2;AP3S2;AP3S2;C15orf38-AP3S2;AP3S2;AP3S2;AP3S2	ENST00000561410.1;ENST00000423566.2;ENST00000557999.1;ENST00000558806.1;ENST00000561410.1;ENST00000559162.1;ENST00000558999.1;ENST00000558186.1	-1.93365	-1.25934	-6.63136	2.03308e-05	0.00910041	3.1316	-0.270986
cg24159264	chr7	29167530	-	0.268969	AC005232.1;AC005232.1;CPVL;CPVL;CPVL;CPVL;CPVL;CPVL;CPVL;CPVL	ENST00000443025.1;ENST00000423511.1;ENST00000542995.1;ENST00000396276.3;ENST00000265394.5;ENST00000488891.2;ENST00000449801.1;ENST00000409850.1;ENST00000437527.1;ENST00000455544.1	0.555989	1.49147	6.63086	2.03458e-05	0.00910041	3.13091	0.0744683
cg19204843	chr4	185276361	+	NA	RP11-290F5.2	ENST00000317596.3	-1.6441	-1.39616	-6.6308	2.03477e-05	0.00910041	3.13083	-0.22189
cg22617643	chr8	74206753	-	NA	RPL7;RPL7;RPL7;RDH10;RPL7;RDH10;RDH10;RPL7	ENST00000396466.1;ENST00000431653.1;ENST00000396467.1;ENST00000518870.1;ENST00000352983.2;ENST00000521928.1;ENST00000240285.5;ENST00000396465.1	0.822133	-0.513017	6.63008	2.03696e-05	0.00910041	3.12983	0.137235
cg25104397	chr10	104535920	-	0.0101	C10orf26	ENST00000369889.4	-1.39077	-1.34615	-6.63006	2.03701e-05	0.00910041	3.12981	-0.187034
cg19009745	chr2	129485901	+	NA			1.23592	2.23261	6.62998	2.03728e-05	0.00910041	3.12968	0.123133
cg19399532	chr1	178512495	+	NA	C1orf220;C1orf220;AL513013.1;C1orf49	ENST00000367638.1;ENST00000521244.1;ENST00000367636.4;ENST00000419909.2	-1.40043	-1.41738	-6.62973	2.03802e-05	0.00910041	3.12935	-0.187629
cg17517854	chr1	32645323	-	NA	TXLNA;TXLNA;TXLNA;TXLNA	ENST00000373609.1;ENST00000427320.1;ENST00000373610.3;ENST00000373610.3	0.764046	-2.27903	6.62931	2.0393e-05	0.00910041	3.12876	0.0753532
cg24312159	chr2	182284340	+	NA			-1.67207	-1.11402	-6.6293	2.03932e-05	0.00910041	3.12875	-0.241648
cg11988679	chr6	132811326	-	0.024615	STX7	ENST00000475879.1	-1.47067	-1.07068	-6.62902	2.04019e-05	0.00910041	3.12836	-0.217483
cg00239353	chr16	3115133	+	NA	IL32;IL32;IL32;IL32;IL32;IL32;IL32;IL32;IL32;IL32;IL32;IL32;IL32;IL32;IL32;IL32;IL32;IL32;IL32;IL32;IL32;IL32;IL32;IL32;IL32	ENST00000532086.1;ENST00000529699.1;ENST00000526464.2;ENST00000529550.1;ENST00000551122.1;ENST00000525643.2;ENST00000548807.1;ENST00000528163.2;ENST00000530890.1;ENST00000533097.2;ENST00000534748.2;ENST00000532247.1;ENST00000525228.1;ENST00000525377.2;ENST00000530538.2;ENST00000549213.1;ENST00000552936.1;ENST00000552664.1;ENST00000552356.1;ENST00000551513.1;ENST00000382213.3;ENST00000548246.1;ENS…	0.918804	2.36227	6.6287	2.04114e-05	0.00910041	3.12792	0.0854092
cg13205324	chr1	182363501	+	NA			-1.56267	-1.42637	-6.62795	2.04343e-05	0.00910041	3.12688	-0.207146
cg05565045	chr10	72100922	-	NA			-1.23178	-1.26009	-6.62767	2.04428e-05	0.00910041	3.1265	-0.172731
cg04529472	chr7	55620588	+	NA	VOPP1;VOPP1;VOPP1;VOPP1;VOPP1;VOPP1;VOPP1	ENST00000418904.1;ENST00000454227.1;ENST00000462326.1;ENST00000453112.1;ENST00000428648.1;ENST00000452832.1;ENST00000471168.1	-1.26873	-1.99965	-6.62758	2.04458e-05	0.00910041	3.12636	-0.137076
cg23436391	chr2	230933731	+	NA	SLC16A14;SLC16A14;SLC16A14;SLC16A14;SLC16A14	ENST00000425822.1;ENST00000412034.1;ENST00000457406.1;ENST00000436869.1;ENST00000295190.4	-0.885644	-2.12127	-6.62739	2.04514e-05	0.00910041	3.1261	-0.0903589
cg06331306	chr6	99812233	+	NA			0.955655	1.70842	6.6268	2.04696e-05	0.00910041	3.12528	0.114083
cg16466810	chr10	124234172	+	NA			-1.07832	-1.93942	-6.62659	2.0476e-05	0.00910041	3.12499	-0.11958
cg18575809	chr14	21540329	+	NA	NDRG2;ARHGEF40	ENST00000403829.3;ENST00000555232.1	-0.997624	-1.2702	-6.62634	2.04834e-05	0.00910041	3.12466	-0.141624
cg01835527	chr5	148214451	-	0.011295			0.822851	2.05312	6.62629	2.04851e-05	0.00910041	3.12458	0.0897903
cg16983456	chr1	233218769	+	NA	PCNXL2	ENST00000475463.2	-1.52196	-1.28793	-6.62588	2.04976e-05	0.00910041	3.12401	-0.211182
cg14720487	chr7	30028215	-	NA	AC007285.6;AC007285.6;AC007285.6;SCRN1;SCRN1;SCRN1;SCRN1;SCRN1;SCRN1	ENST00000422239.1;ENST00000422239.1;ENST00000419103.1;ENST00000494620.1;ENST00000425819.2;ENST00000409570.1;ENST00000242059.5;ENST00000426154.1;ENST00000421434.1	-1.18681	-1.52967	-6.6252	2.05183e-05	0.00910041	3.12308	-0.153023
cg23563958	chr18	43407719	-	NA	SIGLEC15	ENST00000546268.1	-1.37555	-1.64009	-6.6252	2.05184e-05	0.00910041	3.12307	-0.167507
cg10984625	chr2	238599858	-	NA	LRRFIP1;LRRFIP1;LRRFIP1;LRRFIP1;LRRFIP1;LRRFIP1;LRRFIP1;LRRFIP1	ENST00000498053.1;ENST00000289175.6;ENST00000391999.4;ENST00000244815.5;ENST00000420665.1;ENST00000392000.4;ENST00000473815.1;ENST00000465870.1	-1.53464	-2.00096	-6.62462	2.0536e-05	0.00910041	3.12227	-0.167319
cg22854223	chr11	44586505	+	NA	CD82;CD82;CD82;CD82;CD82;CD82;CD82;CD82	ENST00000227155.4;ENST00000342935.3;ENST00000532544.1;ENST00000529277.1;ENST00000525210.1;ENST00000525898.1;ENST00000527737.1;ENST00000524704.1	-1.43697	-2.01766	-6.62444	2.05415e-05	0.00910041	3.12203	-0.155331
cg03419140	chr14	24038154	+	NA	AP1G2;AP1G2;AP1G2;AP1G2;AP1G2;AP1G2;AP1G2;AP1G2;AP1G2;AP1G2;AP1G2;AP1G2;AP1G2;AP1G2;JPH4;JPH4;JPH4;JPH4;AP1G2	ENST00000555258.1;ENST00000554069.1;ENST00000545295.1;ENST00000555896.1;ENST00000557482.1;ENST00000556843.1;ENST00000556743.1;ENST00000557619.1;ENST00000556943.1;ENST00000553629.1;ENST00000460049.2;ENST00000397120.3;ENST00000557189.1;ENST00000556277.1;ENST00000356300.4;ENST00000397118.3;ENST00000543864.1;ENST00000267407.5;ENST00000308724.5	-0.735986	-1.59689	-6.62376	2.05625e-05	0.00910041	3.12107	-0.0952424
cg16580232	chr2	55386581	+	NA			-0.995995	-0.9997	-6.62284	2.05907e-05	0.00910041	3.1198	-0.152071
cg07423763	chr5	67600022	+	NA			0.676069	2.92611	6.6224	2.06042e-05	0.00910041	3.11919	0.0470421
cg22873177	chr1	229761584	+	NA	URB2;TAF5L;TAF5L;TAF5L	ENST00000258243.2;ENST00000477957.1;ENST00000366675.3;ENST00000258281.2	1.01268	0.135793	6.62124	2.06399e-05	0.00910041	3.11759	0.172155
cg12918811	chr12	56730580	+	NA			-1.06356	-0.893212	-6.62081	2.06532e-05	0.00910041	3.11699	-0.166823
cg01845501	chr5	31619428	-	NA			0.642603	1.72013	6.62062	2.0659e-05	0.00910041	3.11673	0.0804519
cg17105014	chr2	127413363	+	NA	GYPC;GYPC;GYPC;GYPC;GYPC;GYPC	ENST00000356887.7;ENST00000484700.1;ENST00000459787.1;ENST00000409836.3;ENST00000464053.1;ENST00000259254.4	-1.59331	-1.41361	-6.6206	2.06596e-05	0.00910041	3.1167	-0.210893
cg03291396	chr2	219252533	-	NA	SLC11A1;SLC11A1;SLC11A1;SLC11A1;SLC11A1;SLC11A1;SLC11A1	ENST00000354352.5;ENST00000233202.6;ENST00000468221.1;ENST00000465984.1;ENST00000494322.1;ENST00000475225.1;ENST00000469449.1	-1.25403	-2.11494	-6.62009	2.06752e-05	0.00910041	3.116	-0.129031
cg04513714	chr15	66909910	-	0.013467			-1.40202	-1.40376	-6.62002	2.06774e-05	0.00910041	3.1159	-0.191067
cg13304359	chr6	166823219	+	NA	RPS6KA2;RPS6KA2	ENST00000265678.4;ENST00000510118.1	-0.660971	0.521215	-6.61957	2.06913e-05	0.00910041	3.11527	-0.109747
cg22415932	chr10	116508767	-	0.07938			-0.971515	-1.04732	-6.61871	2.07178e-05	0.00910041	3.11409	-0.147791
cg00708789	chr4	16083440	-	NA	PROM1;PROM1;PROM1;PROM1;PROM1;PROM1;PROM1;PROM1;PROM1;PROM1	ENST00000514967.1;ENST00000508322.1;ENST00000510224.1;ENST00000508167.1;ENST00000543373.1;ENST00000505450.1;ENST00000502501.1;ENST00000514693.1;ENST00000513108.1;ENST00000504842.1	-1.48873	-1.55457	-6.61847	2.07254e-05	0.00910041	3.11375	-0.189281
cg24104654	chr16	2537993	-	NA	TBC1D24;TBC1D24;TBC1D24	ENST00000567020.1;ENST00000293970.5;ENST00000562105.1	-1.40008	-1.02675	-6.6181	2.07366e-05	0.00910041	3.11324	-0.206401
cg23313138	chr3	124883295	-	NA	SLC12A8;SLC12A8	ENST00000473262.1;ENST00000314584.7	-0.906563	-0.834791	-6.61697	2.07718e-05	0.00910041	3.11167	-0.144629
cg05290065	chr12	123509672	+	NA	PITPNM2;PITPNM2	ENST00000546049.1;ENST00000451868.2	0.863454	1.65302	6.61696	2.0772e-05	0.00910041	3.11166	0.108628
cg02052933	chr20	4795864	-	0.330431	RASSF2;RASSF2;RASSF2	ENST00000379376.2;ENST00000474232.1;ENST00000379400.3	0.520602	-3.00412	6.61664	2.0782e-05	0.00910041	3.11121	0.0357787
cg26359133	chr12	111847419	+	NA	SH2B3	ENST00000341259.2	-0.871762	-2.09949	-6.61644	2.07881e-05	0.00910041	3.11094	-0.0922837
cg12034641	chr14	55799643	+	NA	FBXO34;FBXO34;FBXO34;FBXO34;FBXO34;RP11-665C16.5	ENST00000313833.4;ENST00000554940.1;ENST00000440021.1;ENST00000555087.1;ENST00000557647.1;ENST00000555514.1	1.39996	1.70196	6.61581	2.08078e-05	0.00910041	3.11006	0.170728
cg15594471	chr11	94883474	-	NA	RP11-712B9.2;RP11-712B9.2;RP11-712B9.2;RP11-712B9.2	ENST00000501356.1;ENST00000534864.1;ENST00000545216.1;ENST00000534891.1	-1.19493	-1.5905	-6.61536	2.08216e-05	0.00910041	3.10944	-0.149203
cg08464303	chr7	24873360	+	NA	OSBPL3;OSBPL3;OSBPL3;OSBPL3	ENST00000409863.1;ENST00000409452.1;ENST00000409759.1;ENST00000409555.1	-0.761806	-1.16589	-6.61498	2.08335e-05	0.00910041	3.10891	-0.112865
cg16488698	chr17	72732617	-	0.087726	RAB37;RAB37;RAB37;RAB37;RAB37;RAB37;RAB37;RAB37;RAB37	ENST00000392615.3;ENST00000392614.4;ENST00000392613.5;ENST00000533530.1;ENST00000527040.1;ENST00000392612.3;ENST00000392610.1;ENST00000481224.1;ENST00000528438.1	-1.42096	-1.9023	-6.61483	2.0838e-05	0.00910041	3.10871	-0.157767
cg10988392	chr10	29085104	+	NA	RP11-478H13.2;RP11-478H13.2	ENST00000446012.1;ENST00000443246.1	0.687114	3.29509	6.61472	2.08415e-05	0.00910041	3.10855	0.0398633
cg04516024	chr15	73044236	+	NA	ADPGK;ADPGK;ADPGK;ADPGK;ADPGK;ADPGK	ENST00000311669.8;ENST00000569693.1;ENST00000569534.1;ENST00000562621.1;ENST00000443764.2;ENST00000567941.1	-1.2544	-1.80057	-6.61453	2.08474e-05	0.00910041	3.10829	-0.144644
cg18733612	chr1	17964771	-	NA	ARHGEF10L;ARHGEF10L;ARHGEF10L	ENST00000466782.1;ENST00000469726.1;ENST00000475356.1	0.645318	1.40064	6.61417	2.08588e-05	0.00910041	3.10779	0.0882651
cg19084916	chr3	11759992	-	NA	AC090939.2;VGLL4;VGLL4;VGLL4;VGLL4;VGLL4;VGLL4;VGLL4;VGLL4	ENST00000426495.1;ENST00000404339.1;ENST00000463387.1;ENST00000418000.1;ENST00000417466.1;ENST00000417206.2;ENST00000426568.1;ENST00000445411.1;ENST00000273038.3	-0.836124	-2.31092	-6.61406	2.08622e-05	0.00910041	3.10764	-0.0794715
cg06096243	chr14	77873900	+	NA	NOXRED1	ENST00000555901.1	-1.61696	-1.32308	-6.61391	2.08669e-05	0.00910041	3.10742	-0.217043
cg00241626	chr18	77731847	-	NA			0.828243	2.19571	6.61387	2.08679e-05	0.00910041	3.10738	0.0853052
cg03492101	chr6	107639449	-	0.274228	PDSS2	ENST00000369033.3	-1.3585	-0.911145	-6.61313	2.08911e-05	0.00910041	3.10635	-0.208802
cg26681770	chr20	56247302	+	NA	PMEPA1;PMEPA1;PMEPA1;PMEPA1	ENST00000472841.1;ENST00000395814.1;ENST00000395816.3;ENST00000265626.4	-2.25675	0.153604	-6.61303	2.08943e-05	0.00910041	3.10621	-0.364874
cg00451058	chr18	32820661	+	NA	ZNF397;ZNF397	ENST00000330501.6;ENST00000355632.4	0.670873	-0.421751	6.61231	2.09166e-05	0.00910041	3.10521	0.113164
cg03894557	chr15	52851392	-	NA	ARPP19;ARPP19;ARPP19;ARPP19	ENST00000568196.1;ENST00000561650.1;ENST00000563566.1;ENST00000563277.1	0.853557	2.51993	6.61167	2.09367e-05	0.00910041	3.10432	0.0748882
cg13203394	chr12	26951217	-	NA			-0.782636	-0.705914	-6.61133	2.09473e-05	0.00910041	3.10385	-0.126548
cg08420065	chr8	142131465	-	NA	DENND3	ENST00000519291.1	-1.64943	-1.46041	-6.61124	2.09502e-05	0.00910041	3.10372	-0.216795
cg23725208	chr8	28633837	-	NA	INTS9;INTS9;INTS9;INTS9	ENST00000520316.1;ENST00000519578.1;ENST00000520005.1;ENST00000522363.1	-1.05956	-0.0531633	-6.61061	2.09699e-05	0.00910041	3.10285	-0.180307
cg18204358	chr20	49158246	-	NA	PTPN1	ENST00000541713.1	-1.43215	-1.95307	-6.60956	2.10027e-05	0.00910041	3.1014	-0.162436
cg02084029	chr19	52154849	+	NA			-1.96335	-0.774747	-6.60923	2.10129e-05	0.00910041	3.10095	-0.301275
cg25286333	chr1	6269448	+	NA	RNF207;RNF207;RPL22;RPL22;RPL22;RNF207	ENST00000377948.2;ENST00000485539.1;ENST00000465335.1;ENST00000471204.1;ENST00000465335.1;ENST00000496676.1	-1.40716	-1.69258	-6.60904	2.1019e-05	0.00910041	3.10068	-0.172813
cg01427685	chr20	48883946	+	0.012163	RP11-290F20.3;RP11-290F20.3	ENST00000425497.1;ENST00000445003.1	-1.16026	-0.956868	-6.60897	2.10212e-05	0.00910041	3.10058	-0.179525
cg15281956	chr4	40508359	-	0.017795	RBM47;RBM47;RBM47;RBM47;RBM47;RBM47;RBM47;RBM47;RBM47;RBM47;RBM47	ENST00000514014.1;ENST00000513473.1;ENST00000381793.2;ENST00000381795.6;ENST00000510871.1;ENST00000319592.4;ENST00000514782.1;ENST00000515053.1;ENST00000511902.1;ENST00000505414.1;ENST00000511598.1	-0.679052	1.35487	-6.6073	2.10737e-05	0.00910041	3.09826	-0.0937816
cg05240166	chr16	21171239	-	NA	TMEM159;TMEM159;TMEM159;TMEM159;TMEM159;TMEM159;DNAH3;TMEM159	ENST00000573487.1;ENST00000572258.1;ENST00000261388.3;ENST00000451578.2;ENST00000572599.1;ENST00000577162.1;ENST00000261383.3;ENST00000574092.1	-1.45409	-1.07378	-6.60722	2.10761e-05	0.00910041	3.09815	-0.215461
cg20485553	chr15	92706951	+	NA	RP11-24J19.1;SLCO3A1;SLCO3A1;RP11-152L20.3	ENST00000557683.1;ENST00000318445.6;ENST00000555892.1;ENST00000561674.1	-1.03575	-1.07155	-6.60708	2.10807e-05	0.00910041	3.09795	-0.155787
cg07175301	chr1	159916034	+	NA	IGSF9;IGSF9;IGSF9	ENST00000476102.1;ENST00000368094.1;ENST00000198587.4	-0.783242	-0.849197	-6.60707	2.10809e-05	0.00910041	3.09794	-0.124955
cg18049182	chr8	9409864	+	NA			-1.12821	-2.06495	-6.60663	2.10949e-05	0.00910041	3.09733	-0.115909
cg26284844	chr13	24829503	-	NA	SPATA13-AS1;SPATA13;SPATA13	ENST00000430733.1;ENST00000494772.1;ENST00000466831.1	0.864379	1.51023	6.6064	2.11019e-05	0.00910041	3.09702	0.115446
cg20569287	chr8	144511313	-	0.232633	MAFA;MAFA;MAFA	ENST00000333480.2;ENST00000333480.2;ENST00000528185.1	-0.717014	-1.75043	-6.60607	2.11125e-05	0.00910041	3.09655	-0.0882732
cg10454232	chr3	48724305	-	NA	NCKIPSD;NCKIPSD;NCKIPSD;NCKIPSD;NCKIPSD;NCKIPSD	ENST00000439518.1;ENST00000416649.2;ENST00000341520.4;ENST00000294129.2;ENST00000453349.1;ENST00000426678.1	-0.644222	-0.685346	-6.60572	2.11234e-05	0.00910041	3.09607	-0.105879
cg00035934	chr1	246269931	-	0.166887	SMYD3;SMYD3;SMYD3	ENST00000391836.2;ENST00000492487.1;ENST00000462422.1	-1.25017	-2.4307	-6.60422	2.11708e-05	0.00910041	3.09399	-0.110257
cg03575584	chr14	69248973	-	NA			0.78449	0.181958	6.60315	2.12047e-05	0.00910041	3.0925	0.134278
cg02145701	chr16	88038949	-	NA	BANP	ENST00000459966.1	-1.05153	-0.529917	-6.60254	2.12239e-05	0.00910041	3.09166	-0.172367
cg06455826	chr4	82434271	+	NA	RP11-689K5.3	ENST00000512716.1	-1.21808	-0.966429	-6.60236	2.12298e-05	0.00910041	3.09141	-0.185258
cg02005443	chr12	4324216	-	NA			-1.6952	-1.15464	-6.60218	2.12354e-05	0.00910041	3.09116	-0.244027
cg09857310	chr2	228242068	+	NA			-0.836139	0.676179	-6.60175	2.1249e-05	0.00910041	3.09056	-0.133825
cg13070212	chr2	120585812	-	NA	PTPN4;PTPN4	ENST00000460289.1;ENST00000485247.1	0.680468	2.6908	6.60132	2.12626e-05	0.00910041	3.08997	0.0534083
cg01542440	chr17	4618881	+	NA	ARRB2;ARRB2;ARRB2;ARRB2;ARRB2;ARRB2;ARRB2;ARRB2;ARRB2;ARRB2;ARRB2;ARRB2;ARRB2	ENST00000570718.1;ENST00000574888.1;ENST00000572782.1;ENST00000571206.1;ENST00000574954.1;ENST00000570739.1;ENST00000571764.1;ENST00000572457.1;ENST00000575131.1;ENST00000571791.1;ENST00000573886.1;ENST00000571428.1;ENST00000575877.1	0.631063	1.84884	6.60129	2.12635e-05	0.00910041	3.08993	0.0743356
cg10658556	chr3	14429988	+	NA			-0.9109	-0.655023	-6.60126	2.12646e-05	0.00910041	3.08988	-0.148533
cg11016299	chr1	113256701	+	NA	PPM1J;PPM1J;PPM1J;PPM1J;PPM1J	ENST00000471106.1;ENST00000464951.1;ENST00000482367.1;ENST00000359994.4;ENST00000464951.1	-1.45624	-1.91897	-6.60123	2.12655e-05	0.00910041	3.08984	-0.159802
cg15977594	chr1	228962952	-	0.067093			-1.04877	-1.76471	-6.60092	2.12754e-05	0.00910041	3.08941	-0.129816
cg10897447	chr16	89660269	-	NA	CPNE7	ENST00000566398.1	1.25749	2.22694	6.59994	2.13068e-05	0.00910041	3.08804	0.126469
cg12469332	chr16	58283784	-	NA	CCDC113;CCDC113;CCDC113;CCDC113	ENST00000219299.4;ENST00000561517.1;ENST00000566498.1;ENST00000569374.1	0.834626	-1.22481	6.59988	2.13085e-05	0.00910041	3.08797	0.123649
cg04729140	chr9	100926300	-	NA	CORO2A;CORO2A	ENST00000343933.5;ENST00000375077.4	0.843153	1.74471	6.59957	2.13183e-05	0.00910041	3.08754	0.104264
cg20651453	chr1	27693398	-	NA	MAP3K6;MAP3K6;MAP3K6	ENST00000374040.2;ENST00000357582.2;ENST00000493901.1	-0.966283	-2.06184	-6.59943	2.13229e-05	0.00910041	3.08734	-0.103815
cg23687603	chr12	113957749	-	NA			0.548184	-1.24204	6.59916	2.13313e-05	0.00910041	3.08697	0.0788936
cg07652906	chr14	103430858	-	NA	CDC42BPB	ENST00000541396.1	0.753647	2.47251	6.59893	2.13387e-05	0.00910041	3.08665	0.0659259
cg15867796	chr5	176748043	+	NA			-1.50518	-1.31658	-6.59872	2.13453e-05	0.00910041	3.08636	-0.204432
cg15936066	chr8	42356637	-	NA	SLC20A2;SLC20A2;SLC20A2;SLC20A2;SLC20A2;SLC20A2;SLC20A2;SLC20A2;SLC20A2	ENST00000524237.1;ENST00000517366.1;ENST00000520262.1;ENST00000522707.1;ENST00000524211.1;ENST00000518717.1;ENST00000520179.1;ENST00000518384.1;ENST00000342228.3	-0.997436	-0.94423	-6.59853	2.13514e-05	0.00910041	3.0861	-0.153193
cg23502963	chr20	5061118	+	NA			-1.54071	-1.86111	-6.59821	2.13617e-05	0.00910041	3.08565	-0.179775
cg04903089	chr6	32905190	+	NA	HLA-DMB;HLA-DMB;HLA-DMB;HLA-DMB;AL645941.1	ENST00000498020.1;ENST00000487996.1;ENST00000477537.1;ENST00000438510.1;ENST00000390777.1	-1.56286	-1.38545	-6.59818	2.13627e-05	0.00910041	3.0856	-0.212572
cg15405672	chr5	10589122	-	NA			-1.17158	-1.50782	-6.59803	2.13676e-05	0.00910041	3.08539	-0.150415
cg03470220	chr22	27173558	+	NA	CTA-211A9.5;CTA-211A9.5	ENST00000435162.1;ENST00000437071.1	-1.24027	0.695754	-6.59802	2.13679e-05	0.00910041	3.08538	-0.200975
cg08639523	chr1	228645117	-	NA	HIST3H2BB;HIST3H2A;HIST3H2A	ENST00000369160.2;ENST00000366695.2;ENST00000366695.2	0.660105	-2.18138	6.59645	2.14179e-05	0.00910041	3.08321	0.0676135
cg07850987	chr17	46645972	-	NA	HOXB3;HOXB3;HOXB3;HOXB-AS3;HOXB3;HOXB3;HOXB3;HOXB3	ENST00000485909.2;ENST00000489475.1;ENST00000311626.4;ENST00000465846.2;ENST00000460160.1;ENST00000472863.1;ENST00000476342.1;ENST00000498678.1	-1.18375	-1.30791	-6.59591	2.14354e-05	0.00910041	3.08245	-0.162226
cg11870153	chr6	166756767	+	NA	SFT2D1;SFT2D1;SFT2D1	ENST00000487841.1;ENST00000478705.1;ENST00000361731.3	-1.04015	-2.30766	-6.59482	2.14703e-05	0.00910041	3.08094	-0.0990675
cg21382392	chr1	157069578	+	0.02882	ETV3L;ETV3L	ENST00000454449.2;ENST00000454449.2	-1.29364	-1.2604	-6.5945	2.14804e-05	0.00910041	3.0805	-0.17978
cg21028137	chr2	146557900	+	NA			0.694211	2.64171	6.59359	2.15097e-05	0.00910041	3.07923	0.0587147
cg01588493	chr7	50477852	-	NA			-1.03568	-1.80929	-6.59356	2.15106e-05	0.00910041	3.07919	-0.123815
cg26406857	chr20	23148111	+	NA			0.789773	2.47035	6.59344	2.15145e-05	0.00910041	3.07902	0.0705916
cg15743985	chr19	35819809	-	NA	CD22;CD22;CD22	ENST00000085219.4;ENST00000270311.6;ENST00000419549.2	-1.41298	-1.37232	-6.59315	2.15239e-05	0.00910041	3.07862	-0.189112
cg04748191	chr6	15313805	-	0.47263	U6;JARID2;JARID2	ENST00000364497.1;ENST00000538175.1;ENST00000397311.3	-1.71288	-0.864807	-6.59222	2.15538e-05	0.00910041	3.07733	-0.257464
cg05769261	chr3	60994993	-	NA	FHIT;FHIT;FHIT;FHIT	ENST00000490952.1;ENST00000476844.1;ENST00000492590.1;ENST00000468189.1	-1.22632	-2.05701	-6.59163	2.15728e-05	0.00910041	3.07651	-0.129333
cg13901734	chr15	75335317	-	NA	PPCDC;PPCDC;PPCDC;PPCDC;PPCDC	ENST00000563393.1;ENST00000564953.1;ENST00000568207.1;ENST00000569562.1;ENST00000562192.1	-1.1283	-1.72222	-6.59146	2.15785e-05	0.00910041	3.07626	-0.13771
cg11658419	chr12	58290850	-	NA	RP11-620J15.2	ENST00000499481.2	-1.22461	-1.24333	-6.59129	2.1584e-05	0.00910041	3.07603	-0.171451
cg22467534	chr17	73841658	-	NA	UNC13D	ENST00000207549.3	-1.17664	-2.20814	-6.59086	2.15978e-05	0.00910041	3.07543	-0.120469
cg07350611	chr20	20371539	-	NA	RALGAPA2;RALGAPA2	ENST00000430436.1;ENST00000417022.1	0.830648	2.47307	6.59042	2.16121e-05	0.00910041	3.07482	0.0771266
cg13712852	chr2	85814940	+	0.447397			-0.880844	-1.97732	-6.5904	2.16125e-05	0.00910041	3.0748	-0.096022
cg00454872	chr9	33155642	-	NA			-1.71422	-1.25134	-6.58957	2.16396e-05	0.00910041	3.07363	-0.237233
cg25401758	chr20	30742907	+	0.01144	TM9SF4	ENST00000398022.2	-1.71946	-1.52167	-6.58944	2.16436e-05	0.00910041	3.07346	-0.218492
cg19921271	chr22	50946582	+	0.059012	LMF2;LMF2;LMF2;LMF2;LMF2;LMF2;NCAPH2;NCAPH2;NCAPH2;NCAPH2;NCAPH2;NCAPH2;NCAPH2;NCAPH2;NCAPH2;NCAPH2;NCAPH2	ENST00000505981.1;ENST00000507607.1;ENST00000216080.5;ENST00000474879.2;ENST00000487499.1;ENST00000380796.3;ENST00000420993.2;ENST00000425199.1;ENST00000361482.4;ENST00000395698.3;ENST00000395701.3;ENST00000518394.1;ENST00000523045.1;ENST00000453005.1;ENST00000418794.1;ENST00000299821.11;ENST00000520939.1	0.972051	-0.43107	6.5893	2.16482e-05	0.00910041	3.07327	0.162491
cg11498973	chr3	34365188	+	NA	AC018359.1;AC018359.1	ENST00000415991.1;ENST00000424786.1	1.12839	1.4484	6.58895	2.16596e-05	0.00910041	3.07278	0.15374
cg22333841	chr2	43683048	-	NA	THADA;THADA;THADA;THADA;THADA	ENST00000469323.1;ENST00000398653.1;ENST00000408045.2;ENST00000402796.1;ENST00000485353.1	-0.940959	-2.47749	-6.58888	2.16618e-05	0.00910041	3.07268	-0.0830118
cg01557792	chr14	70162755	+	NA	KIAA0247	ENST00000556993.1	-1.31003	-1.93659	-6.58856	2.16722e-05	0.00910041	3.07223	-0.143765
cg05915859	chr2	173940121	-	NA	AC013461.1;AC013461.1;AC013461.1;AC013461.1;AC013461.1;AC013461.1;AC013461.1	ENST00000409176.2;ENST00000468408.1;ENST00000338983.3;ENST00000476618.1;ENST00000431503.2;ENST00000375213.3;ENST00000539448.1	-0.78104	-0.408206	-6.58751	2.17064e-05	0.00910041	3.07077	-0.13079
cg23787937	chr12	29303160	-	NA	FAR2;FAR2;FAR2;FAR2;FAR2	ENST00000550541.1;ENST00000549080.1;ENST00000551451.1;ENST00000536681.2;ENST00000547411.1	-1.29535	-1.77663	-6.58719	2.17167e-05	0.00910041	3.07033	-0.151477
cg16954505	chr1	150949839	+	NA			-1.49436	-2.03315	-6.58707	2.17206e-05	0.00910041	3.07016	-0.1639
cg25019777	chr4	53525403	-	NA	USP46;USP46;USP46;USP46;USP46;USP46;USP46;USP46;CTD-2314I6.1	ENST00000503060.1;ENST00000451218.2;ENST00000514536.1;ENST00000441222.2;ENST00000503060.1;ENST00000451218.2;ENST00000514536.1;ENST00000441222.2;ENST00000503051.1	1.01846	-0.439836	6.58649	2.17394e-05	0.00910041	3.06936	0.166544
cg16829755	chr15	55562786	+	NA	RAB27A;RAB27A;RAB27A;RAB27A;RAB27A;RAB27A;RAB27A;RAB27A;RAB27A;RAB27A;RAB27A	ENST00000396307.2;ENST00000568803.1;ENST00000564609.1;ENST00000396304.1;ENST00000567380.1;ENST00000565972.1;ENST00000569493.1;ENST00000336787.1;ENST00000563262.1;ENST00000567639.1;ENST00000565776.1	0.824887	2.07324	6.58648	2.17396e-05	0.00910041	3.06935	0.0896989
cg25066030	chr5	148875244	+	NA	CSNK1A1;CTB-89H12.4;CSNK1A1;CTB-89H12.4	ENST00000261798.5;ENST00000412431.2;ENST00000377843.2;ENST00000499521.2	0.696489	1.96635	6.58588	2.17592e-05	0.00910041	3.06851	0.0765638
cg18996543	chr10	104193753	-	0.131466	CUEDC2;CUEDC2;CUEDC2	ENST00000486762.1;ENST00000477994.1;ENST00000369937.4	-0.796897	1.26968	-6.58546	2.1773e-05	0.00910041	3.06792	-0.113258
cg16192320	chr1	206680748	+	NA	RASSF5	ENST00000367118.2	0.612131	-0.672289	6.58503	2.17868e-05	0.00910041	3.06733	0.100593
cg16059038	chr17	76228041	+	245	TMEM235;AC087645.3	ENST00000374946.3;ENST00000550981.2	0.651999	-1.12293	6.58447	2.18051e-05	0.00910041	3.06655	0.0969962
cg11163763	chr2	146450732	+	NA			-1.43173	-1.28289	-6.58445	2.18058e-05	0.00910041	3.06652	-0.201887
cg09532889	chr15	63738508	+	NA			1.19026	1.33535	6.58441	2.18072e-05	0.00910041	3.06646	0.16429
cg09208602	chr19	7011133	+	NA	AC025278.1	ENST00000377296.3	0.673063	2.72822	6.58415	2.18156e-05	0.00910041	3.0661	0.0515911
cg16778107	chr16	381873	+	NA	AXIN1;AXIN1	ENST00000461023.1;ENST00000481769.1	-1.55779	-1.00331	-6.58406	2.18186e-05	0.00910041	3.06598	-0.232797
cg11576513	chr6	114663692	-	NA	HS3ST5;HS3ST5;RP3-399L15.3	ENST00000312719.5;ENST00000312719.5;ENST00000518470.1	1.24139	-2.20223	6.58374	2.1829e-05	0.00910041	3.06553	0.126836
cg01104960	chr12	65674264	+	NA	RP11-305O6.3;MSRB3;MSRB3;MSRB3;MSRB3;MSRB3	ENST00000545709.1;ENST00000308259.5;ENST00000538725.1;ENST00000535664.1;ENST00000538045.1;ENST00000535239.1	-1.25233	-1.20423	-6.58366	2.18317e-05	0.00910041	3.06542	-0.176245
cg22118474	chr15	92490956	-	NA	SLCO3A1;SLCO3A1	ENST00000553653.1;ENST00000555769.1	-1.41211	-1.36744	-6.58334	2.18422e-05	0.00910041	3.06497	-0.192218
cg14117392	chr5	139017942	-	NA			-1.56304	-1.3925	-6.58304	2.18519e-05	0.00910041	3.06456	-0.206415
cg27543538	chr1	27902687	+	NA	AHDC1;AHDC1;AHDC1;AHDC1;AHDC1;AHDC1;AHDC1;AHDC1	ENST00000482400.1;ENST00000487743.1;ENST00000407475.2;ENST00000374011.2;ENST00000247087.4;ENST00000490295.1;ENST00000479753.1;ENST00000480033.1	-1.34401	-1.17106	-6.58289	2.18569e-05	0.00910041	3.06435	-0.192662
cg04878072	chr12	58259474	+	NA			-0.896666	-1.8446	-6.58191	2.18887e-05	0.00910041	3.06299	-0.102782
cg16036316	chr11	118213527	+	NA	CD3D;CD3D;CD3D	ENST00000526561.1;ENST00000529594.1;ENST00000300692.4	1.18486	1.42714	6.5819	2.18892e-05	0.00910041	3.06297	0.162499
cg07590609	chr2	219845021	-	NA			0.603311	-0.783217	6.58173	2.18947e-05	0.00910041	3.06274	0.0967408
cg03425527	chr3	4870421	+	NA	AC018816.3;AC018816.3;AC018816.3;ITPR1;ITPR1;ITPR1	ENST00000465436.1;ENST00000496600.1;ENST00000489771.1;ENST00000478515.1;ENST00000493491.1;ENST00000463980.1	-0.872146	0.14557	-6.58054	2.19338e-05	0.00910041	3.06108	-0.148992
cg03444838	chr10	1156482	-	NA			1.45044	1.63307	6.58045	2.19367e-05	0.00910041	3.06096	0.177076
cg00804354	chr1	249111407	-	NA	SH3BP5L;SH3BP5L;SH3BP5L	ENST00000494837.1;ENST00000411742.2;ENST00000475978.1	-1.42131	-1.77058	-6.58014	2.19469e-05	0.00910041	3.06053	-0.165606
cg04333863	chr2	70121129	-	NA	SNRNP27;SNRNP27;SNRNP27	ENST00000244227.3;ENST00000409116.1;ENST00000450162.2	0.695135	-2.00664	6.57952	2.19672e-05	0.00910041	3.05967	0.0773843
cg17687433	chr9	140348940	+	NA	NELF;NELF;NELF;NELF;NELF	ENST00000371482.1;ENST00000482448.1;ENST00000371468.1;ENST00000371468.1;ENST00000484316.1	-1.25469	-1.67348	-6.57944	2.197e-05	0.00910041	3.05955	-0.151436
cg25210609	chr1	19642293	-	0.077576	PQLC2;PQLC2;PQLC2;PQLC2;PQLC2	ENST00000375155.3;ENST00000375153.3;ENST00000497827.1;ENST00000469076.1;ENST00000400548.2	-1.64264	-1.40804	-6.57919	2.19781e-05	0.00910041	3.0592	-0.214515
cg25989526	chr13	49147573	-	0.014335	RP11-165D7.3	ENST00000452288.1	-1.37685	-1.48698	-6.57919	2.19782e-05	0.00910041	3.0592	-0.179672
cg00225902	chr3	66444122	+	0.27026	LRIG1;LRIG1	ENST00000496559.2;ENST00000495037.1	0.909684	1.98368	6.5791	2.19811e-05	0.00910041	3.05908	0.106421
cg13130683	chr13	76452552	+	0.023438	RP11-332E3.2	ENST00000436872.1	0.832627	2.31943	6.57889	2.19882e-05	0.00910041	3.05878	0.0797153
cg10041129	chr11	117685550	+	0.214424	DSCAML1;RP11-728F11.1;FXYD2	ENST00000525836.1;ENST00000514385.1;ENST00000532119.1	-0.62834	-1.32098	-6.57884	2.19897e-05	0.00910041	3.05871	-0.0893882
cg13909998	chr9	138798805	+	NA	RP11-432J22.2	ENST00000423793.1	1.01317	-0.446277	6.57881	2.19907e-05	0.00910041	3.05867	0.169211
cg17201760	chr4	206562	-	NA	ZNF876P;ZNF876P	ENST00000356347.3;ENST00000356347.3	-1.16928	-1.61775	-6.57849	2.20012e-05	0.00910041	3.05823	-0.149584
cg21971621	chr11	65600773	-	NA	SNX32;SNX32;SNX32;SNX32;SNX32;SNX32;SNX32;SNX32;SNX32;SNX32;CFL1	ENST00000308342.6;ENST00000533298.1;ENST00000531503.1;ENST00000531795.1;ENST00000526972.1;ENST00000536740.1;ENST00000534387.1;ENST00000524729.1;ENST00000530101.1;ENST00000533236.1;ENST00000527752.1	-0.617438	-0.974367	-6.57807	2.20152e-05	0.00910041	3.05764	-0.0946005
cg05976283	chr8	103140765	-	NA			-1.52499	-1.01561	-6.57791	2.20202e-05	0.00910041	3.05742	-0.224013
cg18013517	chr9	129624658	+	NA	ZBTB34	ENST00000319119.4	-1.17484	-1.99642	-6.57775	2.20257e-05	0.00910041	3.05719	-0.125897
cg03043296	chr15	83349420	-	NA	AP3B2;RP11-752G15.3	ENST00000543938.1;ENST00000560650.1	0.664271	-0.748066	6.57692	2.2053e-05	0.00910041	3.05604	0.108085
cg20537488	chr10	106013945	+	NA	GSTO1;GSTO1;GSTO1;GSTO1;GSTO1;GSTO1;GSTO1;GSTO1	ENST00000369710.4;ENST00000369713.5;ENST00000445155.1;ENST00000432659.1;ENST00000539281.1;ENST00000493946.1;ENST00000470554.1;ENST00000493946.1	-0.959049	-1.14867	-6.57672	2.20597e-05	0.00910041	3.05576	-0.140094
cg16971889	chr20	5584138	+	NA	GPCPD1;GPCPD1	ENST00000378992.2;ENST00000481690.1	-1.37144	-2.31796	-6.57668	2.2061e-05	0.00910041	3.0557	-0.130219
cg12775233	chr5	95933440	-	NA	CTD-2337A12.1;CTD-2337A12.1	ENST00000513158.1;ENST00000502645.1	1.51761	2.54192	6.57655	2.20651e-05	0.00910041	3.05553	0.127362
cg12788694	chr17	39873380	-	NA	RN5S442	ENST00000365050.1	0.762715	1.73486	6.5762	2.20769e-05	0.00910041	3.05503	0.0934153
cg14167389	chr1	32708250	+	NA	MTMR9LP	ENST00000441044.1	-0.955506	-1.92649	-6.57619	2.2077e-05	0.00910041	3.05503	-0.107828
cg23208388	chr15	75301591	-	NA	SCAMP5;SCAMP5;SCAMP5;SCAMP5;SCAMP5;SCAMP5;SCAMP5;SCAMP5;SCAMP5;SCAMP5;SCAMP5;SCAMP5;SCAMP5	ENST00000568423.1;ENST00000425597.3;ENST00000562327.1;ENST00000568018.1;ENST00000562212.1;ENST00000565923.1;ENST00000567920.1;ENST00000567535.1;ENST00000566872.1;ENST00000545456.1;ENST00000564141.1;ENST00000568119.1;ENST00000565989.1	-0.890168	-1.69043	-6.57559	2.2097e-05	0.00910041	3.05419	-0.109769
cg06998965	chr5	68710808	-	NA	MARVELD2;MARVELD2;MARVELD2;MARVELD2	ENST00000515844.1;ENST00000512803.1;ENST00000282886.8;ENST00000454295.2	-0.815794	-2.12263	-6.57385	2.21544e-05	0.00910041	3.05177	-0.0846663
cg01289140	chr6	41862737	+	NA	USP49;USP49;USP49	ENST00000394253.2;ENST00000423567.1;ENST00000373006.1	0.942046	0.000970483	6.57378	2.21568e-05	0.00910041	3.05168	0.16081
cg23522475	chr5	95068092	-	NA	RHOBTB3;RHOBTB3;CTD-2154I11.2;CTD-2154I11.2;RHOBTB3;RHOBTB3	ENST00000512878.1;ENST00000506817.1;ENST00000513235.1;ENST00000512486.1;ENST00000510226.1;ENST00000504949.1	-0.945868	-2.18848	-6.5733	2.21729e-05	0.00910041	3.051	-0.0965268
cg01676962	chr8	91997001	-	NA	RP11-122A3.2	ENST00000517562.2	-1.05959	-1.79532	-6.57279	2.21898e-05	0.00910041	3.05029	-0.128409
cg08564601	chr11	60048221	+	NA	MS4A4A	ENST00000355131.3	-1.02185	-1.87759	-6.57245	2.2201e-05	0.00910041	3.04982	-0.118863
cg17034901	chr3	143529947	+	NA			-1.447	-1.47203	-6.57213	2.22118e-05	0.00910041	3.04937	-0.190944
cg22986178	chr11	66034784	+	NA	KLC2;KLC2;KLC2;KLC2;RAB1B;RAB1B;RAB1B;RAB1B	ENST00000394065.2;ENST00000394067.2;ENST00000417856.1;ENST00000316924.5;ENST00000311481.6;ENST00000527397.1;ENST00000314965.8;ENST00000394080.2	-1.28951	-1.88217	-6.57207	2.22138e-05	0.00910041	3.04929	-0.146009
cg23556923	chr17	62774590	+	NA	AC103810.2	ENST00000400873.3	-0.899381	-1.27756	-6.57177	2.22237e-05	0.00910041	3.04887	-0.125791
cg04306063	chr5	76249502	-	NA	CRHBP;CRHBP;CRHBP	ENST00000512446.1;ENST00000274368.4;ENST00000512446.1	-0.686113	-2.30987	-6.57152	2.22321e-05	0.00910041	3.04852	-0.0645123
cg18519644	chr3	31284095	+	0.039731			0.634701	2.33301	6.57102	2.22486e-05	0.00910041	3.04783	0.0601811
cg08063191	chr8	28634478	-	NA	INTS9;INTS9;INTS9;INTS9	ENST00000520316.1;ENST00000519578.1;ENST00000520005.1;ENST00000522363.1	-0.957411	-1.07513	-6.57059	2.22631e-05	0.00910041	3.04722	-0.145906
cg17607736	chr1	193527853	+	NA			-1.4555	-1.59968	-6.57019	2.22763e-05	0.00910041	3.04667	-0.182525
cg13246941	chr3	41878377	+	NA	ULK4	ENST00000460406.1	0.816081	2.45005	6.56979	2.22897e-05	0.00910041	3.04611	0.0726193
cg05764155	chr1	112058975	+	NA			-1.324	-1.91336	-6.56968	2.22932e-05	0.00910041	3.04597	-0.143858
cg02763933	chr7	971351	+	NA	ADAP1;ADAP1	ENST00000463358.1;ENST00000477906.1	-2.1059	-0.815943	-6.56882	2.2322e-05	0.00910041	3.04477	-0.320428
cg00075331	chr3	188271393	+	NA	LPP;LPP	ENST00000494233.1;ENST00000484468.1	1.06905	2.65368	6.56785	2.23545e-05	0.00910041	3.04341	0.0871606
cg20855972	chr2	11057244	+	NA			0.92325	2.08665	6.56748	2.23669e-05	0.00910041	3.0429	0.100306
cg16472361	chr10	30306612	+	NA	KIAA1462	ENST00000375377.1	-1.22731	-1.05228	-6.56686	2.23879e-05	0.00910041	3.04202	-0.181701
cg23169499	chr10	120939330	-	NA	PRDX3	ENST00000356951.3	1.01967	2.33155	6.56678	2.23903e-05	0.00910041	3.04192	0.0962971
cg21221085	chr17	16939856	-	NA			-1.36956	-1.7401	-6.56609	2.24136e-05	0.00910041	3.04096	-0.164176
cg09108940	chr2	71292689	-	0.000221	NAGK;AC007040.8	ENST00000531799.1;ENST00000434990.1	-1.90735	-0.981174	-6.56602	2.24161e-05	0.00910041	3.04085	-0.280633
cg15214071	chr20	57740069	-	NA			1.29069	2.33497	6.56559	2.24305e-05	0.00910041	3.04026	0.122813
cg12929983	chr15	40399004	+	NA	BMF;BMF;BMF;BMF;BMF;BMF;BMF;BMF	ENST00000560430.1;ENST00000354670.4;ENST00000559701.1;ENST00000558774.1;ENST00000220446.4;ENST00000561282.1;ENST00000561360.1;ENST00000397573.1	-1.80528	-1.33805	-6.56553	2.24326e-05	0.00910041	3.04017	-0.24657
cg18530531	chr14	68320666	+	NA	RAD51B	ENST00000553734.1	-1.74078	-1.30099	-6.56552	2.24326e-05	0.00910041	3.04017	-0.235164
cg02927448	chr12	100532162	-	NA			-1.15194	-1.28651	-6.56513	2.24458e-05	0.00910041	3.03962	-0.160792
cg03024041	chr1	52706369	-	NA			-1.03714	-1.88065	-6.56437	2.24715e-05	0.00910041	3.03856	-0.117609
cg06000353	chr6	133035285	-	NA	VNN1	ENST00000367928.4	-0.78727	-1.99336	-6.56334	2.25061e-05	0.00910041	3.03713	-0.0863441
cg01088404	chr12	48214523	+	NA	HDAC7;HDAC7;HDAC7;HDAC7;HDAC7;HDAC7;HDAC7;HDAC7;HDAC7;HDAC7;HDAC7;HDAC7	ENST00000450805.1;ENST00000080059.7;ENST00000354334.3;ENST00000430670.1;ENST00000425451.2;ENST00000552960.1;ENST00000417902.1;ENST00000417107.1;ENST00000433685.1;ENST00000447463.1;ENST00000427332.2;ENST00000434070.1	-1.4512	-1.37934	-6.5631	2.25142e-05	0.00910041	3.03679	-0.197305
cg16337328	chr19	14946384	-	NA	OR7A5	ENST00000322301.3	0.614273	1.69935	6.56291	2.25209e-05	0.00910041	3.03652	0.0754138
cg20770540	chr3	123304003	-	0.481059	MYLK-AS1;MYLK-AS1;PTPLB;PTPLB;PTPLB	ENST00000485162.1;ENST00000463408.1;ENST00000469317.1;ENST00000383657.5;ENST00000383657.5	0.594399	-2.33536	6.56275	2.2526e-05	0.00910041	3.03631	0.0562905
cg22419134	chr7	50321721	-	NA			-1.12714	-1.46805	-6.56263	2.25301e-05	0.00910041	3.03614	-0.145525
cg22655975	chr13	44453408	+	NA	LACC1;LACC1;LACC1;CCDC122;CCDC122;CCDC122	ENST00000425906.1;ENST00000325686.5;ENST00000441843.1;ENST00000482922.1;ENST00000444614.2;ENST00000476570.1	0.803854	-0.912616	6.56222	2.25442e-05	0.00910041	3.03556	0.12563
cg00664609	chr16	2198075	-	NA	RAB26;RAB26;RAB26;RAB26	ENST00000562735.1;ENST00000541451.1;ENST00000564426.1;ENST00000565592.1	-1.47134	-0.485051	-6.56205	2.25496e-05	0.00910041	3.03533	-0.236729
cg22647517	chr10	134225433	+	NA	PWWP2B	ENST00000305233.5	-1.34188	-1.37805	-6.56188	2.25556e-05	0.00910041	3.03509	-0.182655
cg22846767	chr5	156543653	-	0.013467	HAVCR2	ENST00000524219.1	0.744437	1.88114	6.56088	2.25893e-05	0.00910041	3.03369	0.084473
cg24805411	chr19	56158851	+	NA	CCDC106	ENST00000308964.2	-0.92361	-1.23463	-6.55995	2.26209e-05	0.00910041	3.03239	-0.13147
cg04375685	chr19	56624721	-	172	ZNF787	ENST00000270459.3	-1.48781	-1.33502	-6.55954	2.26348e-05	0.00910041	3.03182	-0.200583
cg21256342	chr10	120458374	+	NA	C10orf46;C10orf46	ENST00000483833.1;ENST00000481360.1	1.45003	2.33911	6.55948	2.26369e-05	0.00910041	3.03174	0.141008
cg13645282	chr12	19592342	-	NA	AEBP2;AEBP2;AEBP2;AEBP2;AEBP2;AEBP2	ENST00000398864.3;ENST00000435841.2;ENST00000266508.9;ENST00000360995.4;ENST00000538425.1;ENST00000541908.1	0.563171	-2.00712	6.5593	2.26431e-05	0.00910041	3.03148	0.061968
cg19884581	chr8	82195456	-	NA	FABP5;FABP5;FABP5;FABP5	ENST00000396359.1;ENST00000486269.1;ENST00000486269.1;ENST00000481695.1	0.735481	2.53939	6.55917	2.26475e-05	0.00910041	3.0313	0.0643392
cg12489601	chr8	27469145	-	NA	CLU;CLU;CLU;CLU;CLU;CLU;CLU;CLU;CLU;CLU;CLU;CLU;CLU;CLU;CLU;CLU;CLU	ENST00000380446.5;ENST00000518050.1;ENST00000519742.1;ENST00000522238.1;ENST00000519472.1;ENST00000523589.1;ENST00000522413.1;ENST00000523396.1;ENST00000316403.10;ENST00000520012.1;ENST00000520796.1;ENST00000520491.1;ENST00000405140.3;ENST00000523500.1;ENST00000546343.1;ENST00000546343.1;ENST00000522299.1	-1.35529	-1.93046	-6.55911	2.26495e-05	0.00910041	3.03122	-0.147721
cg11358945	chr2	157185891	+	NA			-1.59258	0.39694	-6.5587	2.26634e-05	0.00910041	3.03065	-0.264142
cg12761282	chr20	2276571	-	0.01011	TGM3	ENST00000420960.2	0.725487	2.29522	6.55868	2.26642e-05	0.00910041	3.03062	0.0710143
cg05373519	chr18	57459767	+	NA			0.738486	2.65478	6.55798	2.26877e-05	0.00910041	3.02965	0.0599529
cg18548864	chr3	112995278	+	NA	BOC;BOC;BOC	ENST00000497495.1;ENST00000466059.1;ENST00000479182.1	-1.19879	-0.86239	-6.55734	2.27097e-05	0.00910041	3.02875	-0.185756
cg03411507	chr11	101454317	-	NA	RP11-748H22.1;TRPC6;TRPC6;TRPC6;TRPC6;TRPC6	ENST00000527374.1;ENST00000344327.3;ENST00000348423.4;ENST00000344327.3;ENST00000532133.1;ENST00000526713.1	-1.32692	-1.88851	-6.55685	2.27263e-05	0.00910041	3.02807	-0.148918
cg04736120	chr4	100325677	+	NA			0.532881	2.06013	6.55683	2.2727e-05	0.00910041	3.02804	0.0571259
cg08848903	chr1	92352293	-	NA	TGFBR3;TGFBR3;TGFBR3;TGFBR3;TGFBR3;TGFBR3	ENST00000532540.1;ENST00000465892.2;ENST00000417833.2;ENST00000533370.1;ENST00000212355.4;ENST00000370399.2	-0.740253	-0.821871	-6.55679	2.27283e-05	0.00910041	3.02799	-0.117733
cg22094797	chr17	47286654	-	NA	GNGT2;GNGT2;GNGT2;ABI3;ABI3;GNGT2;GNGT2;GNGT2;GNGT2	ENST00000300406.2;ENST00000511277.1;ENST00000507680.1;ENST00000225941.1;ENST00000419580.2;ENST00000503070.1;ENST00000300406.2;ENST00000515635.1;ENST00000511673.1	0.912301	0.650688	6.55569	2.2766e-05	0.00910041	3.02645	0.148323
cg12573049	chr14	61795149	+	NA	PRKCH;PRKCH;PRKCH;PRKCH;PRKCH;PRKCH	ENST00000552875.2;ENST00000555185.1;ENST00000556778.1;ENST00000555542.1;ENST00000555906.1;ENST00000555082.1	1.5273	2.16057	6.5554	2.27757e-05	0.00910041	3.02605	0.156948
cg21321611	chr4	39530047	-	NA	UGDH;UGDH;UGDH;UGDH;UGDH;UGDH;UGDH;UGDH;UGDH;UGDH-AS1	ENST00000501493.2;ENST00000507089.1;ENST00000515021.1;ENST00000510490.1;ENST00000316423.6;ENST00000514106.1;ENST00000510881.1;ENST00000515398.1;ENST00000505698.1;ENST00000504032.1	-1.22786	-0.706977	-6.55508	2.27866e-05	0.00910041	3.0256	-0.194526
cg25841625	chr4	77119588	+	NA			-0.778003	0.611119	-6.55478	2.27971e-05	0.00910041	3.02518	-0.126326
cg17511274	chr18	21078359	+	NA			-1.72378	-1.05948	-6.55466	2.28011e-05	0.00910041	3.02501	-0.25158
cg09969502	chr10	135107887	+	NA			-1.11261	-0.803538	-6.55429	2.28137e-05	0.00910041	3.0245	-0.178126
cg23236025	chr1	109826094	+	0.006396	PSRC1;PSRC1;PSRC1;PSRC1;PSRC1;PSRC1;PSRC1;PSRC1;PSRC1;PSRC1	ENST00000492431.1;ENST00000474126.1;ENST00000369904.3;ENST00000369903.2;ENST00000409267.1;ENST00000471740.1;ENST00000459765.1;ENST00000369907.3;ENST00000369909.2;ENST00000409138.1	1.10605	-1.6696	6.55397	2.28247e-05	0.00910041	3.02405	0.141263
cg07668558	chr17	36500547	+	NA	GPR179;GPR179	ENST00000342292.4;ENST00000494542.1	0.522344	2.42754	6.55389	2.28273e-05	0.00910041	3.02395	0.0479946
cg08814544	chr13	85653094	+	NA	RP11-531P20.1	ENST00000433074.1	0.663993	0.955721	6.55363	2.28362e-05	0.00910041	3.02358	0.103202
cg14708311	chr20	48417302	-	NA			-0.865381	-1.39409	-6.55355	2.28391e-05	0.00910041	3.02346	-0.120747
cg14211930	chr9	97402452	+	NA	FBP1;FBP1;FBP1;FBP1	ENST00000415431.1;ENST00000415431.1;ENST00000414122.1;ENST00000375326.4	-0.904296	-1.82263	-6.55272	2.28676e-05	0.00910041	3.02231	-0.103133
cg10264529	chr14	24562064	-	NA	PCK2;PCK2;PCK2;PCK2;PCK2;PCK2;PCK2;PCK2;PCK2;PCK2;NRL;NRL;NRL	ENST00000559250.1;ENST00000216780.4;ENST00000560736.1;ENST00000396973.4;ENST00000559837.1;ENST00000560106.1;ENST00000545054.2;ENST00000561050.1;ENST00000558674.1;ENST00000560657.1;ENST00000396997.1;ENST00000558280.1;ENST00000561028.1	-1.23384	-0.515578	-6.55256	2.28729e-05	0.00910041	3.02209	-0.204231
cg16103712	chr8	99023869	+	NA			-1.03746	-1.75362	-6.55136	2.29141e-05	0.00910041	3.02041	-0.123287
cg15829728	chr20	31174419	+	0.013021	RP11-410N8.4;RP11-410N8.1	ENST00000375670.1;ENST00000457213.1	-1.03708	-1.29271	-6.55126	2.29177e-05	0.00910041	3.02027	-0.145609
cg15920762	chr18	12657056	-	NA	AP005482.1;AP005482.1;SPIRE1;SPIRE1;SPIRE1	ENST00000400514.1;ENST00000400512.1;ENST00000462226.1;ENST00000453447.1;ENST00000383356.2	-0.943546	-2.39735	-6.55125	2.29179e-05	0.00910041	3.02026	-0.0877923
cg10552271	chr21	34638009	+	0.271002	AP000295.7;IL10RB;IL10RB;IL10RB;AP000295.9;AP000295.9	ENST00000411998.1;ENST00000290200.2;ENST00000422891.1;ENST00000539894.1;ENST00000451624.1;ENST00000435704.1	-1.50495	-1.38968	-6.55125	2.29181e-05	0.00910041	3.02025	-0.198973
cg02281533	chr11	72848830	-	NA	FCHSD2;FCHSD2;FCHSD2	ENST00000458644.2;ENST00000409853.1;ENST00000311172.7	-1.6424	-1.34546	-6.55094	2.29287e-05	0.00910041	3.01982	-0.221258
cg20212210	chr5	68608500	+	NA	CCDC125;CCDC125;CCDC125	ENST00000460090.1;ENST00000512045.1;ENST00000511257.1	-1.20833	-1.89503	-6.55089	2.29305e-05	0.00910041	3.01975	-0.135742
cg18207048	chr19	1214207	+	NA			-1.26242	-1.61448	-6.55087	2.2931e-05	0.00910041	3.01973	-0.155588
cg17766305	chr10	90147030	+	NA	RNLS;RNLS	ENST00000466945.1;ENST00000481793.1	-1.26083	-1.04695	-6.55024	2.29527e-05	0.00910041	3.01885	-0.183321
cg24679890	chr19	17246356	+	NA	MYO9B	ENST00000319396.5	-1.12412	-1.00583	-6.55011	2.29571e-05	0.00910041	3.01867	-0.167703
cg01297639	chr7	116404877	-	NA			0.54939	2.07978	6.54976	2.29694e-05	0.00910041	3.01817	0.0588045
cg11521318	chr22	40572844	+	NA	TNRC6B;TNRC6B	ENST00000489500.1;ENST00000335727.8	1.33224	1.92734	6.54925	2.29868e-05	0.00910041	3.01747	0.146523
cg21459053	chr3	173116161	-	NA	NLGN1;NLGN1;NLGN1;NLGN1	ENST00000482120.1;ENST00000457714.1;ENST00000423427.1;ENST00000413821.1	-0.535507	-2.35536	-6.54909	2.29926e-05	0.00910041	3.01723	-0.0489304
cg19822229	chr1	36616030	-	0.012598	TRAPPC3;TRAPPC3;TRAPPC3;TRAPPC3;TRAPPC3	ENST00000497251.1;ENST00000373163.1;ENST00000373166.3;ENST00000469757.1;ENST00000373162.1	-1.04505	-1.0776	-6.54815	2.30247e-05	0.00910041	3.01593	-0.156306
cg03926702	chr1	16156523	-	NA			-1.17721	-2.06979	-6.54801	2.30296e-05	0.00910041	3.01574	-0.124979
cg03606269	chr5	77779546	-	NA			-1.46079	-2.09812	-6.54777	2.30379e-05	0.00910041	3.0154	-0.149242
cg25170591	chr10	103881062	+	NA	LDB1;RP11-302K17.7;LDB1	ENST00000490751.1;ENST00000440123.1;ENST00000425280.1	-1.29902	-2.04814	-6.54731	2.30539e-05	0.00910041	3.01476	-0.138552
cg21720679	chr20	35637235	-	NA			-1.33955	-1.92026	-6.54659	2.30789e-05	0.00910041	3.01375	-0.148583
cg11959316	chr1	57001742	-	NA	PPAP2B	ENST00000461655.1	1.18526	1.99631	6.54593	2.31017e-05	0.00910041	3.01283	0.127444
cg03408779	chr2	144488846	-	NA	ARHGAP15;RP11-434H14.1	ENST00000549060.1;ENST00000552220.1	1.07211	2.54811	6.545	2.3134e-05	0.00910041	3.01153	0.0951099
cg10178203	chr5	10308250	+	NA	CMBL;CMBL;CMBL;CMBL;CMBL;CMBL	ENST00000506224.1;ENST00000510532.1;ENST00000511963.1;ENST00000296658.3;ENST00000514202.1;ENST00000506821.1	-0.589975	-2.85621	-6.54474	2.3143e-05	0.00910041	3.01117	-0.043485
cg00708718	chr3	4571750	-	NA	ITPR1;ITPR1	ENST00000426160.2;ENST00000467056.1	-1.57335	-1.17168	-6.5446	2.31478e-05	0.00910041	3.01097	-0.223971
cg12810523	chr7	27187374	+	NA	HOXA6;HOXA-AS3;HOXA6;HOXA6;HOXA-AS3;HOXA6;HOXA3;HOXA3;HOXA-AS3;HOXA-AS3	ENST00000521478.1;ENST00000518947.2;ENST00000222728.3;ENST00000498652.1;ENST00000521231.1;ENST00000222728.3;ENST00000518451.1;ENST00000467897.2;ENST00000518848.1;ENST00000521197.1	-0.771087	-2.59694	-6.54395	2.31706e-05	0.00910041	3.01006	-0.0644505
cg25388162	chr7	2648372	+	NA			-1.48205	-1.28435	-6.54254	2.32198e-05	0.00910041	3.00808	-0.208536
cg04428700	chr7	27239556	+	NA	HOTTIP;HOTTIP;HOTTIP;HOXA13	ENST00000421733.1;ENST00000521028.2;ENST00000472494.1;ENST00000222753.4	0.671569	-2.40809	6.54202	2.32378e-05	0.00910041	3.00736	0.0641301
cg17019292	chr5	68710813	-	NA	MARVELD2;MARVELD2;MARVELD2;MARVELD2	ENST00000515844.1;ENST00000512803.1;ENST00000282886.8;ENST00000454295.2	-0.953919	-2.24156	-6.54168	2.32498e-05	0.00910041	3.00688	-0.0945037
cg08572565	chr14	51298737	+	NA	NIN;NIN;NIN;NIN	ENST00000463419.1;ENST00000496749.1;ENST00000476352.1;ENST00000245441.5	-1.00677	-1.63431	-6.54082	2.32796e-05	0.00910041	3.00569	-0.128492
cg07235635	chr19	19573011	-	NA	GATAD2A;GATAD2A;GATAD2A;GATAD2A;GATAD2A;GATAD2A;GATAD2A;GATAD2A	ENST00000429242.1;ENST00000358713.3;ENST00000432704.1;ENST00000417582.1;ENST00000360315.3;ENST00000537887.1;ENST00000494516.1;ENST00000457895.1	-0.916872	-1.28359	-6.54076	2.32817e-05	0.00910041	3.0056	-0.129543
cg26072246	chr16	53103805	+	NA	CHD9;CHD9	ENST00000447540.1;ENST00000561869.1	0.605481	0.989782	6.54051	2.32907e-05	0.00910041	3.00525	0.0924651
cg11058277	chr4	174116529	-	NA			-1.00998	-1.02748	-6.54043	2.32935e-05	0.00910041	3.00513	-0.151001
cg25317210	chr6	37455869	+	NA			-0.608077	-0.0848033	-6.54034	2.32966e-05	0.00910041	3.00501	-0.104456
cg16166211	chr9	117439742	-	NA			-0.944891	-0.790964	-6.53843	2.33633e-05	0.00910041	3.00235	-0.148578
cg09467488	chr22	45622803	+	0.03258	KIAA0930;KIAA0930;KIAA0930	ENST00000391627.2;ENST00000486640.1;ENST00000414854.1	-0.903793	-2.02097	-6.53774	2.33877e-05	0.00910041	3.00138	-0.0975136
cg03358592	chr9	707410	+	NA	KANK1;KANK1;KANK1	ENST00000382293.3;ENST00000489369.1;ENST00000397976.1	-0.858664	-2.55025	-6.53735	2.34013e-05	0.00910041	3.00084	-0.0731033
cg14208531	chr7	90661477	-	0.472888			0.68473	2.6148	6.53732	2.34024e-05	0.00910041	3.00079	0.0584382
cg08008065	chr1	62673941	-	NA			-0.656003	1.03029	-6.53728	2.34037e-05	0.00910041	3.00074	-0.0998854
cg18440314	chr16	57048371	-	NA	NLRC5;NLRC5;NLRC5;NLRC5;NLRC5;NLRC5	ENST00000539881.1;ENST00000308149.7;ENST00000327982.4;ENST00000538273.1;ENST00000544641.1;ENST00000538059.1	0.901744	1.85582	6.53727	2.34044e-05	0.00910041	3.00071	0.105448
cg08151705	chr17	33775917	-	NA	SLFN13;SLFN13;SLFN13;SLFN13;SLFN13;SLFN13	ENST00000524511.1;ENST00000526483.1;ENST00000534689.1;ENST00000526861.1;ENST00000531588.1;ENST00000285013.6	-1.37498	-1.76461	-6.53726	2.34047e-05	0.00910041	3.0007	-0.162918
cg21039462	chr2	143762837	+	NA	AC013444.2	ENST00000408242.1	0.746981	2.53703	6.53704	2.34122e-05	0.00910041	3.0004	0.0651446
cg19990038	chr12	55865287	+	0.347628	OR6C70;RP11-110A12.2;RP11-110A12.2;RP11-110A12.2;RP11-110A12.2	ENST00000327335.4;ENST00000555146.1;ENST00000556750.1;ENST00000554049.1;ENST00000555138.1	0.778243	0.898114	6.5366	2.34279e-05	0.00910041	2.99978	0.121583
cg11289039	chr22	47173716	+	0.139772	TBC1D22A;TBC1D22A;TBC1D22A;TBC1D22A;TBC1D22A;TBC1D22A	ENST00000380995.1;ENST00000486163.1;ENST00000496139.1;ENST00000472791.1;ENST00000441162.1;ENST00000406733.1	-1.34855	-1.64493	-6.53611	2.34449e-05	0.00910041	2.9991	-0.162389
cg10240150	chr2	204570067	+	0.319695	CD28;CD28;CD28;CD28	ENST00000374481.3;ENST00000458610.2;ENST00000324106.7;ENST00000374478.4	1.22736	1.91079	6.53553	2.34654e-05	0.00910041	2.99829	0.146213
cg17922998	chr8	61863697	-	NA	AC022182.1;AC022182.1;AC022182.1	ENST00000526936.1;ENST00000529234.1;ENST00000527672.1	-1.15586	-1.69016	-6.53548	2.34672e-05	0.00910041	2.99822	-0.144498
cg07532919	chr2	235313794	+	NA			-1.47321	-1.14122	-6.53527	2.34745e-05	0.00910041	2.99793	-0.213807
cg13375669	chr3	169763007	+	NA	GPR160;GPR160;GPR160;GPR160;GPR160	ENST00000355897.5;ENST00000492492.1;ENST00000482813.1;ENST00000491740.1;ENST00000478364.1	-1.24018	-1.90118	-6.53507	2.34817e-05	0.00910041	2.99764	-0.138298
cg21880051	chr11	9661734	-	NA			-1.48137	-1.96349	-6.53492	2.34869e-05	0.00910041	2.99744	-0.166178
cg03339910	chr20	62318482	+	NA	RTEL1;RTEL1;TNFRSF6B;RTEL1	ENST00000480273.1;ENST00000425905.1;ENST00000370006.2;ENST00000480273.1	-1.25365	-1.83285	-6.53476	2.34927e-05	0.00910041	2.99721	-0.143106
cg24467573	chr8	42048149	-	NA			0.597317	2.44064	6.53389	2.35234e-05	0.00910041	2.99599	0.0538818
cg22664614	chr7	129991187	-	NA	CPA5	ENST00000495736.1	0.929422	2.22007	6.53345	2.35391e-05	0.00910041	2.99537	0.0925371
cg09733075	chr15	77719406	+	NA	HMG20A;HMG20A;HMG20A;HMG20A;HMG20A;HMG20A;HMG20A;HMG20A	ENST00000560498.1;ENST00000336216.4;ENST00000381714.3;ENST00000558651.1;ENST00000559035.1;ENST00000558176.1;ENST00000560986.1;ENST00000559099.1	1.21981	1.3702	6.53307	2.35525e-05	0.00910041	2.99484	0.173421
cg12520042	chr11	12092637	-	NA	RP13-631K18.3	ENST00000476130.2	0.676024	0.632224	6.53303	2.35538e-05	0.00910041	2.99479	0.111952
cg16684817	chr1	28202173	-	NA	C1orf38;C1orf38;C1orf38	ENST00000467258.1;ENST00000466068.1;ENST00000482828.1	-1.85108	-1.09324	-6.53232	2.35789e-05	0.00910041	2.9938	-0.273647
cg27486966	chr20	2732695	+	NA	EBF4;EBF4;EBF4;EBF4	ENST00000481662.1;ENST00000539912.1;ENST00000463145.1;ENST00000491472.1	0.781173	-1.75943	6.53222	2.35826e-05	0.00910041	2.99365	0.0964193
cg20485144	chr1	23886472	-	NA	ID3;ID3;ID3	ENST00000463312.1;ENST00000486541.1;ENST00000374561.5	-0.843039	-2.11652	-6.53191	2.35935e-05	0.00910041	2.99322	-0.0888614
cg00566949	chr7	32927892	+	NA	KBTBD2;KBTBD2;KBTBD2;KBTBD2;KBTBD2;KBTBD2	ENST00000423022.1;ENST00000304056.4;ENST00000452926.1;ENST00000485611.1;ENST00000424468.1;ENST00000453627.1	0.745657	2.01959	6.53143	2.36107e-05	0.00910041	2.99255	0.0823176
cg22566312	chr7	40515317	+	NA			0.610393	1.8653	6.53113	2.3621e-05	0.00910041	2.99214	0.0717422
cg27253035	chr2	106761185	-	0.465645	UXS1;UXS1	ENST00000444193.1;ENST00000416298.1	1.10851	1.71754	6.53062	2.36394e-05	0.00910041	2.99141	0.136007
cg00406098	chr13	40716180	-	NA			-1.17323	-0.932378	-6.53005	2.36597e-05	0.00910041	2.99061	-0.181764
cg15461002	chr10	116616546	-	NA			0.714822	2.77197	6.52996	2.36627e-05	0.00910041	2.9905	0.0547392
cg01774419	chr8	59572039	+	NA	NSMAF;NSMAF;NSMAF;NSMAF	ENST00000427130.2;ENST00000427130.2;ENST00000522645.1;ENST00000519871.1	0.740582	-2.1128	6.52994	2.36634e-05	0.00910041	2.99047	0.0787705
cg25607886	chr12	121285702	-	NA	SPPL3;SPPL3;SPPL3	ENST00000543854.1;ENST00000543608.1;ENST00000536996.1	-1.08103	-2.01049	-6.52977	2.36695e-05	0.00910041	2.99023	-0.115463
cg01732617	chr19	11691153	-	NA	ACP5	ENST00000218758.4	-1.04654	-1.70319	-6.52977	2.36696e-05	0.00910041	2.99022	-0.125668
cg03501777	chr10	45869613	-	NA	ALOX5;ALOX5	ENST00000542434.1;ENST00000374391.2	1.10099	-0.0391524	6.52933	2.36852e-05	0.00910041	2.98961	0.186611
cg20995327	chr14	99684844	-	NA			0.714753	1.30594	6.52912	2.36927e-05	0.00910041	2.98932	0.100314
cg04718896	chr16	46746887	-	NA	MYLK3	ENST00000562104.1	-0.892675	-2.12754	-6.52872	2.37068e-05	0.00910041	2.98876	-0.0921324
cg01692771	chr19	15590732	-	NA	PGLYRP2	ENST00000340880.4	-1.13281	-1.73723	-6.5286	2.37113e-05	0.00910041	2.98859	-0.133963
[truncated: 66,739 more rows]

## Sheet: Sepsis_vs_CIP
CpG	chr	pos	strand	Probe_maf	GencodeCompV12_NAME	GencodeCompV12_Accession	logFC	AveExpr	t	P.Value	adj.P.Val	B	Mean_B_diff
cg07180897	chr6	32729130	+	#N/A			2.34108	1.08165	17.6757	3.47526e-10	0.000269648	-2.06865	0.281402
cg02386875	chr17	28927378	+	#N/A	LRRC37BP1	ENST00000398849.2	-1.93929	-2.06345	-13.6972	7.16489e-09	0.00277965	-2.15219	-0.234976
ch.1.194404001R	chr1	196137378	+	#N/A			1.33437	-2.77078	11.5734	5.05143e-08	0.0130648	-2.23094	0.118136

## Sheet: SepticShock_vs_Sepsis
CpG	chr	pos	strand	Probe_maf	GencodeCompV12_NAME	GencodeCompV12_Accession	logFC	AveExpr	t	P.Value	adj.P.Val	B	Mean_B_diff
cg07180897	chr6	32729130	+	#N/A			-2.60702	1.08165	-20.5856	5.53557e-11	4.2951e-05	10.7563	-0.326411
cg00295572	chr1	3568236	+	#N/A	TP73;TP73;WRAP73	ENST00000378295.4;ENST00000354437.4;ENST00000465916.1	-1.35289	-1.92184	-13.0651	1.24442e-08	0.00482778	8.24221	-0.158772
cg06551493	chr7	77166702	-	#N/A	PTPN12;PTPN12;PTPN12;PTPN12;PTPN12;PTPN12;PTPN12	ENST00000433369.1;ENST00000543073.1;ENST00000435495.2;ENST00000248594.6;ENST00000248594.6;ENST00000460731.1;ENST00000523952.1	1.22816	0.559557	10.6146	1.35054e-07	0.0327773	6.74536	0.201141
ch.1.194404001R	chr1	196137378	+	#N/A			-1.14715	-2.77078	-10.4055	1.68975e-07	0.0327773	6.59295	-0.105478
cg12010784	chr22	23487588	-	#N/A	RTDR1;RAB36;RAB36;RAB36	ENST00000406876.1;ENST00000418881.2;ENST00000263116.2;ENST00000341989.4	-1.94629	-1.03765	-10.1613	2.20581e-07	0.0342302	6.40915	-0.279174
cg25653144	chr9	129138165	-	#N/A	FAM125B;FAM125B	ENST00000535766.1;ENST00000489637.1	-1.05201	-0.891738	-9.8744	3.03642e-07	0.0392664	6.1852	-0.164128
